# Supplementary material for: The Genome of Bifidobacterium longum subsp. infantis YLGB-1496 Provides Insights into Its Carbohydrate Utilization and Genetic Stability
Source: Genes (Basel). 2024 Apr 8;15(4):466. doi: 10.3390/genes15040466 (PMC11154571; doi:10.3390/genes15040466)
Supplement: Supplementary file 1 [file genes-15-00466-s001.zip › Table S1.xlsx]

## Sheet: Sheet1
Table S1 Genes and primers used in this work
Locus	Gene product	PCR primer	Sequence(5'→3')	Amplication length(bp)
dnaG	DNA primase	dnaG-F	CGCGGACCTGTATGACATTG	630
		dnaG-R	TATAATTTGCGCGCACCGAA
frr	ribosome recycling factor	frr-F	TCATCGATCAGGCCAGGGAA	500
		frr-R	GATCTCATCGGTGACGGACT
infC	translation initiation factor If-3	infC-F	GGTCGCCAAGCTCATTGATT	515
		infC-R	CTGGTTTGCTTCTTGTCGGA
nusA	transcription termination/antitermination protein NusA	nusA-F	GGAACTGGACCTGACAGGAA	796
		nusA-R	GTCGGAGTAGTCGACGATGT
pgk	phosphoglycerate kinase	pgk-F	GACGTTGTGCTGCTTGAGAA	606
		pgk-R	GTGGAAGAGCTTCTGGGACT
pyrG	CTP synthase	pyrG-F	GATCTCGACATCGGCCACTA	616
		pyrG-R	CCCAATCGACATCGTGGAAC
rplA	50S ribosomal protein L1	rplA-F	CATGCCTGCCTACAACTTCG	546
		rplA-R	ATGGTTGCCTTGGTCAGGTA
rplB	50S ribosomal protein L2	rplB-F	TTTCAAGCGTTGGGACAAGG	609
		rplB-R	CGGCGACGAACAATCATCTT
rplC	50S ribosomal protein L3	rplC-F	CCCAGGTATGGGACGAGAAC	517
		rplC-R	TTCTCGACATCAGCGGAGAC
rplD	50S ribosomal protein L4	rplD-F	TGGCAAACGTTACTCTGAACG	503
		rplD-R	GTTGATGTTGTCGCGAGTGA
rplE	50S ribosomal protein L5	rplE-F	CCGCGCTTGAAGGTCAAGTA	500
		rplE-R	GCGTAAGCTTCCTTGTCGTC
rplF	50S ribosomal protein L6	rplF-F	GCATCGCATATTGGTAAGCTC	504
		rplF-R	GCGTTCATCGGCATACTTGA
rplK	50S ribosomal protein L11	rplK-F	TGGCTCCCAAGAAGAAAGTCT	431
		rplK-R	TCAGTCCGTAACCGTGATGC
rplL	50S ribosomal protein L7/L12	rplL-F	TCGAGCTCTCCGAGTTTGTG	300
		rplL-R	CCTCTTCCAGCTGAGCCTTG
rplM	50S ribosomal protein L13	rplM-F	AAACTTTCACTCCGAAGCCA	307
		rplM-R	AAACTTTCACTCCGAAGCCA
rplN	50S ribosomal protein L14	rplN-F	AAGGAACTCCTCGCCATCC	305
		rplN-R	AAGGAACTCCTCGCCATCC
rplP	50S ribosomal protein L16	rplP-F	GTGATTTCGGCATCCAGTCC	317
		rplP-R	GTGATTTCGGCATCCAGTCC
rplS	50S ribosomal protein L19	rplS-F	TTTGACGCCAAGCACATGAA	317
		rplS-R	GCAATACGAGCGGCCTTAC
rplT	50S ribosomal protein L20	rplT-F	GTGAACGCCCACAAGAAGC	310
		rplT-R	CCACGATGGTCTTGAAGGTG
rpmA	50S ribosomal protein L27	rpmA-F	TCGCGATTCTAACCCGCAAT	205
		rpmA-R	TCGCGATTCTAACCCGCAAT
rpoB	DNA-directed RNA polymerase subunit beta	rpoB-F	AGAACCTGCTGGACTCCTTC	793
		rpsB-R	AGAACCTGCTGGACTCCTTC
rpsB	30S ribosomal protein S2	rpsB-F	AAGCAGTTCATCCTCACCCA	521
		rpsC-R	AAGCAGTTCATCCTCACCCA
rpsC	30S ribosomal protein S3	rpsC-F	CGACTTCGTGCTTGAGGATG	549
		rpsC-R	TCGAACTCGGATTCGGTCAT
rpsE	30S ribosomal protein S5	rpsC-F	CGACCGAATCCAACAACGAG	532
		rpsC-R	CGACCGAATCCAACAACGAG
rpsI	30S ribosomal protein S9	rpsC-F	GTTGTCGAGACCGAAGAGGA	348
		rpsC-R	ATCACGATCGATGGCGTTCA
rpsJ	30S ribosomal protein S10	rpsC-F	GGCTTAAGTCCTATGACCACGA	281
		rpsC-R	GGCTTAAGTCCTATGACCACGA
rpsK	30S ribosomal protein S11	rpsE-F	CCAGGCTCACATCAAGTCCA	277
		rpsE-R	CCAGGCTCACATCAAGTCCA
rpsM	30S ribosomal protein S13	rpsM-F	CAATGAGAAGCGCATCGAGA	346
		rpsM-R	CTTGGTGGCCTTCTTCTTTCC
rpsS	30S ribosomal protein S19	rpsS-F	TGACTCGTAGCATCAAGAAGGG	270
		rpsS-R	GGGCCTTCTTGTCGTCCTT
smpB	Solute-binding protein of ABC transporter system	smpB-F	CCCAAGGAGACTGGTGAGAA	470
		smpB-R	CCCAAGGAGACTGGTGAGAA
tsf	elongation factor Ts	tsf-F	TCGAGTTCAGCGAGGAAGTT	487
		tsf-R	TTGGACGGATCCTTGACGAA
