# Supplementary material for: The Genome of Bifidobacterium longum subsp. infantis YLGB-1496 Provides Insights into Its Carbohydrate Utilization and Genetic Stability
Source: Genes (Basel). 2024 Apr 8;15(4):466. doi: 10.3390/genes15040466 (PMC11154571; doi:10.3390/genes15040466)
Supplement: Supplementary file 1 [file genes-15-00466-s001.zip › Table S2.xlsx]

## Sheet: Table S2
Gene ID	Location	Sample Name	COG ID	COG Description	COG Type Description	COG Type	COG Category
gene0001	Scaffold1	ATCC15697	COG0593	Chromosomal replication initiation ATPase DnaA	Replication, recombination and repair	L	INFORMATION STORAGE AND PROCESSING
gene0002	Scaffold1	ATCC15697	COG0592	DNA polymerase III sliding clamp (beta) subunit, PCNA homolog	Replication, recombination and repair	L	INFORMATION STORAGE AND PROCESSING
gene1290	Scaffold1	ATCC15697	COG0592	DNA polymerase III sliding clamp (beta) subunit, PCNA homolog	Replication, recombination and repair	L	INFORMATION STORAGE AND PROCESSING
gene0003	Scaffold1	ATCC15697	COG1195	Recombinational DNA repair ATPase RecF	Replication, recombination and repair	L	INFORMATION STORAGE AND PROCESSING
gene0004	Scaffold1	ATCC15697	COG5512	Predicted nucleic acid-binding protein, contains Zn-ribbon domain (includes truncated derivatives)	General function prediction only	R	POORLY CHARACTERIZED
gene0005	Scaffold1	ATCC15697	COG0187	DNA gyrase/topoisomerase IV, subunit B	Replication, recombination and repair	L	INFORMATION STORAGE AND PROCESSING
gene0982	Scaffold1	ATCC15697	COG0187	DNA gyrase/topoisomerase IV, subunit B	Replication, recombination and repair	L	INFORMATION STORAGE AND PROCESSING
gene0006	Scaffold1	ATCC15697	COG0188	DNA gyrase/topoisomerase IV, subunit A	Replication, recombination and repair	L	INFORMATION STORAGE AND PROCESSING
gene0987	Scaffold1	ATCC15697	COG0188	DNA gyrase/topoisomerase IV, subunit A	Replication, recombination and repair	L	INFORMATION STORAGE AND PROCESSING
gene0008	Scaffold1	ATCC15697	COG1672	Predicted ATPase, archaeal AAA+ ATPase superfamily	General function prediction only	R	POORLY CHARACTERIZED
gene2542	Scaffold1	ATCC15697	COG1672	Predicted ATPase, archaeal AAA+ ATPase superfamily	General function prediction only	R	POORLY CHARACTERIZED
gene0010	Scaffold1	ATCC15697	COG0334	Glutamate dehydrogenase/leucine dehydrogenase	Amino acid transport and metabolism	E	METABOLISM
gene0011	Scaffold1	ATCC15697	COG3041	mRNA-degrading endonuclease YafQ (mRNA interferase), toxin component of the YafQ-DinJ toxin-antitoxin module	Translation, ribosomal structure and biogenesis;Defense mechanisms	J;V	INFORMATION STORAGE AND PROCESSING;CELLULAR PROCESSES AND SIGNALING
gene1475	Scaffold1	ATCC15697	COG3041	mRNA-degrading endonuclease YafQ (mRNA interferase), toxin component of the YafQ-DinJ toxin-antitoxin module	Translation, ribosomal structure and biogenesis;Defense mechanisms	J;V	INFORMATION STORAGE AND PROCESSING;CELLULAR PROCESSES AND SIGNALING
gene0012	Scaffold1	ATCC15697	COG3077	Antitoxin component of the RelBE or YafQ-DinJ toxin-antitoxin module	Defense mechanisms	V	CELLULAR PROCESSES AND SIGNALING
gene0343	Scaffold1	ATCC15697	COG3077	Antitoxin component of the RelBE or YafQ-DinJ toxin-antitoxin module	Defense mechanisms	V	CELLULAR PROCESSES AND SIGNALING
gene0955	Scaffold1	ATCC15697	COG3077	Antitoxin component of the RelBE or YafQ-DinJ toxin-antitoxin module	Defense mechanisms	V	CELLULAR PROCESSES AND SIGNALING
gene1474	Scaffold1	ATCC15697	COG3077	Antitoxin component of the RelBE or YafQ-DinJ toxin-antitoxin module	Defense mechanisms	V	CELLULAR PROCESSES AND SIGNALING
gene1633	Scaffold1	ATCC15697	COG3077	Antitoxin component of the RelBE or YafQ-DinJ toxin-antitoxin module	Defense mechanisms	V	CELLULAR PROCESSES AND SIGNALING
gene1707	Scaffold1	ATCC15697	COG3077	Antitoxin component of the RelBE or YafQ-DinJ toxin-antitoxin module	Defense mechanisms	V	CELLULAR PROCESSES AND SIGNALING
gene1782	Scaffold1	ATCC15697	COG3077	Antitoxin component of the RelBE or YafQ-DinJ toxin-antitoxin module	Defense mechanisms	V	CELLULAR PROCESSES AND SIGNALING
gene0013	Scaffold1	ATCC15697	COG4584	Transposase	Mobilome: prophages, transposons	X	CELLULAR PROCESSES AND SIGNALING
gene0694	Scaffold1	ATCC15697	COG4584	Transposase	Mobilome: prophages, transposons	X	CELLULAR PROCESSES AND SIGNALING
gene2054	Scaffold1	ATCC15697	COG4584	Transposase	Mobilome: prophages, transposons	X	CELLULAR PROCESSES AND SIGNALING
gene2217	Scaffold1	ATCC15697	COG4584	Transposase	Mobilome: prophages, transposons	X	CELLULAR PROCESSES AND SIGNALING
gene0014	Scaffold1	ATCC15697	COG1484	DNA replication protein DnaC	Replication, recombination and repair	L	INFORMATION STORAGE AND PROCESSING
gene0695	Scaffold1	ATCC15697	COG1484	DNA replication protein DnaC	Replication, recombination and repair	L	INFORMATION STORAGE AND PROCESSING
gene1777	Scaffold1	ATCC15697	COG1484	DNA replication protein DnaC	Replication, recombination and repair	L	INFORMATION STORAGE AND PROCESSING
gene2053	Scaffold1	ATCC15697	COG1484	DNA replication protein DnaC	Replication, recombination and repair	L	INFORMATION STORAGE AND PROCESSING
gene2219	Scaffold1	ATCC15697	COG1484	DNA replication protein DnaC	Replication, recombination and repair	L	INFORMATION STORAGE AND PROCESSING
gene0020	Scaffold1	ATCC15697	COG0737	2',3'-cyclic-nucleotide 2'-phosphodiesterase/5'- or 3'-nucleotidase, 5'-nucleotidase family	Nucleotide transport and metabolism;Defense mechanisms	F;V	METABOLISM;CELLULAR PROCESSES AND SIGNALING
gene0724	Scaffold1	ATCC15697	COG0737	2',3'-cyclic-nucleotide 2'-phosphodiesterase/5'- or 3'-nucleotidase, 5'-nucleotidase family	Nucleotide transport and metabolism;Defense mechanisms	F;V	METABOLISM;CELLULAR PROCESSES AND SIGNALING
gene2286	Scaffold1	ATCC15697	COG0737	2',3'-cyclic-nucleotide 2'-phosphodiesterase/5'- or 3'-nucleotidase, 5'-nucleotidase family	Nucleotide transport and metabolism;Defense mechanisms	F;V	METABOLISM;CELLULAR PROCESSES AND SIGNALING
gene0021	Scaffold1	ATCC15697	COG3639	ABC-type phosphate/phosphonate transport system, permease component	Inorganic ion transport and metabolism	P	METABOLISM
gene0022	Scaffold1	ATCC15697	COG3639	ABC-type phosphate/phosphonate transport system, permease component	Inorganic ion transport and metabolism	P	METABOLISM
gene0023	Scaffold1	ATCC15697	COG3638	ABC-type phosphate/phosphonate transport system, ATPase component	Inorganic ion transport and metabolism	P	METABOLISM
gene0024	Scaffold1	ATCC15697	COG3221	ABC-type phosphate/phosphonate transport system, periplasmic component	Inorganic ion transport and metabolism	P	METABOLISM
gene0025	Scaffold1	ATCC15697	COG1737	DNA-binding transcriptional regulator, MurR/RpiR family, contains HTH and SIS domains	Transcription	K	INFORMATION STORAGE AND PROCESSING
gene2112	Scaffold1	ATCC15697	COG1737	DNA-binding transcriptional regulator, MurR/RpiR family, contains HTH and SIS domains	Transcription	K	INFORMATION STORAGE AND PROCESSING
gene0026	Scaffold1	ATCC15697	COG1011	FMN and 5-amino-6-(5-phospho-D-ribitylamino)uracil phosphatase YigB, HAD superfamily (riboflavin biosynthesis)	Coenzyme transport and metabolism	H	METABOLISM
gene1520	Scaffold1	ATCC15697	COG1011	FMN and 5-amino-6-(5-phospho-D-ribitylamino)uracil phosphatase YigB, HAD superfamily (riboflavin biosynthesis)	Coenzyme transport and metabolism	H	METABOLISM
gene2251	Scaffold1	ATCC15697	COG1011	FMN and 5-amino-6-(5-phospho-D-ribitylamino)uracil phosphatase YigB, HAD superfamily (riboflavin biosynthesis)	Coenzyme transport and metabolism	H	METABOLISM
gene2490	Scaffold1	ATCC15697	COG1011	FMN and 5-amino-6-(5-phospho-D-ribitylamino)uracil phosphatase YigB, HAD superfamily (riboflavin biosynthesis)	Coenzyme transport and metabolism	H	METABOLISM
gene0027	Scaffold1	ATCC15697	COG1373	Predicted ATPase, AAA+ superfamily	General function prediction only	R	POORLY CHARACTERIZED
gene0030	Scaffold1	ATCC15697	COG1373	Predicted ATPase, AAA+ superfamily	General function prediction only	R	POORLY CHARACTERIZED
gene0049	Scaffold1	ATCC15697	COG1373	Predicted ATPase, AAA+ superfamily	General function prediction only	R	POORLY CHARACTERIZED
gene0164	Scaffold1	ATCC15697	COG1373	Predicted ATPase, AAA+ superfamily	General function prediction only	R	POORLY CHARACTERIZED
gene2032	Scaffold1	ATCC15697	COG1373	Predicted ATPase, AAA+ superfamily	General function prediction only	R	POORLY CHARACTERIZED
gene2153	Scaffold1	ATCC15697	COG1373	Predicted ATPase, AAA+ superfamily	General function prediction only	R	POORLY CHARACTERIZED
gene2329	Scaffold1	ATCC15697	COG1373	Predicted ATPase, AAA+ superfamily	General function prediction only	R	POORLY CHARACTERIZED
gene2543	Scaffold1	ATCC15697	COG1373	Predicted ATPase, AAA+ superfamily	General function prediction only	R	POORLY CHARACTERIZED
gene2550	Scaffold1	ATCC15697	COG1373	Predicted ATPase, AAA+ superfamily	General function prediction only	R	POORLY CHARACTERIZED
gene0028	Scaffold1	ATCC15697	COG1451	UTP pyrophosphatase, metal-dependent hydrolase family	General function prediction only	R	POORLY CHARACTERIZED
gene0031	Scaffold1	ATCC15697	COG0783	DNA-binding ferritin-like protein (oxidative damage protectant)	Inorganic ion transport and metabolism;Defense mechanisms	P;V	METABOLISM;CELLULAR PROCESSES AND SIGNALING
gene0032	Scaffold1	ATCC15697	COG1253	Hemolysin-related protein, contains CBS domains, UPF0053 family	General function prediction only	R	POORLY CHARACTERIZED
gene1682	Scaffold1	ATCC15697	COG1253	Hemolysin-related protein, contains CBS domains, UPF0053 family	General function prediction only	R	POORLY CHARACTERIZED
gene0033	Scaffold1	ATCC15697	COG3267	Type II secretory pathway ATPase component GspA/ExeA/MshM	Intracellular trafficking, secretion, and vesicular transport;Extracellular structures	U;W	CELLULAR PROCESSES AND SIGNALING;CELLULAR PROCESSES AND SIGNALING
gene0034	Scaffold1	ATCC15697	COG0842	ABC-type multidrug transport system, permease component	Defense mechanisms	V	CELLULAR PROCESSES AND SIGNALING
gene0537	Scaffold1	ATCC15697	COG0842	ABC-type multidrug transport system, permease component	Defense mechanisms	V	CELLULAR PROCESSES AND SIGNALING
gene0885	Scaffold1	ATCC15697	COG0842	ABC-type multidrug transport system, permease component	Defense mechanisms	V	CELLULAR PROCESSES AND SIGNALING
gene1731	Scaffold1	ATCC15697	COG0842	ABC-type multidrug transport system, permease component	Defense mechanisms	V	CELLULAR PROCESSES AND SIGNALING
gene1732	Scaffold1	ATCC15697	COG0842	ABC-type multidrug transport system, permease component	Defense mechanisms	V	CELLULAR PROCESSES AND SIGNALING
gene0247	Scaffold1	ATCC15697	COG1131	ABC-type multidrug transport system, ATPase component	Defense mechanisms	V	CELLULAR PROCESSES AND SIGNALING
gene0249	Scaffold1	ATCC15697	COG1131	ABC-type multidrug transport system, ATPase component	Defense mechanisms	V	CELLULAR PROCESSES AND SIGNALING
gene0497	Scaffold1	ATCC15697	COG1131	ABC-type multidrug transport system, ATPase component	Defense mechanisms	V	CELLULAR PROCESSES AND SIGNALING
gene0503	Scaffold1	ATCC15697	COG1131	ABC-type multidrug transport system, ATPase component	Defense mechanisms	V	CELLULAR PROCESSES AND SIGNALING
gene0531	Scaffold1	ATCC15697	COG1131	ABC-type multidrug transport system, ATPase component	Defense mechanisms	V	CELLULAR PROCESSES AND SIGNALING
gene0536	Scaffold1	ATCC15697	COG1131	ABC-type multidrug transport system, ATPase component	Defense mechanisms	V	CELLULAR PROCESSES AND SIGNALING
gene0559	Scaffold1	ATCC15697	COG1131	ABC-type multidrug transport system, ATPase component	Defense mechanisms	V	CELLULAR PROCESSES AND SIGNALING
gene0884	Scaffold1	ATCC15697	COG1131	ABC-type multidrug transport system, ATPase component	Defense mechanisms	V	CELLULAR PROCESSES AND SIGNALING
gene1066	Scaffold1	ATCC15697	COG1131	ABC-type multidrug transport system, ATPase component	Defense mechanisms	V	CELLULAR PROCESSES AND SIGNALING
gene1481	Scaffold1	ATCC15697	COG1131	ABC-type multidrug transport system, ATPase component	Defense mechanisms	V	CELLULAR PROCESSES AND SIGNALING
gene1487	Scaffold1	ATCC15697	COG1131	ABC-type multidrug transport system, ATPase component	Defense mechanisms	V	CELLULAR PROCESSES AND SIGNALING
gene1733	Scaffold1	ATCC15697	COG1131	ABC-type multidrug transport system, ATPase component	Defense mechanisms	V	CELLULAR PROCESSES AND SIGNALING
gene1974	Scaffold1	ATCC15697	COG1131	ABC-type multidrug transport system, ATPase component	Defense mechanisms	V	CELLULAR PROCESSES AND SIGNALING
gene2056	Scaffold1	ATCC15697	COG1131	ABC-type multidrug transport system, ATPase component	Defense mechanisms	V	CELLULAR PROCESSES AND SIGNALING
gene2401	Scaffold1	ATCC15697	COG1131	ABC-type multidrug transport system, ATPase component	Defense mechanisms	V	CELLULAR PROCESSES AND SIGNALING
gene0081	Scaffold1	ATCC15697	COG1716	Forkhead associated (FHA) domain, binds pSer, pThr, pTyr	Signal transduction mechanisms	T	CELLULAR PROCESSES AND SIGNALING
gene0082	Scaffold1	ATCC15697	COG1716	Forkhead associated (FHA) domain, binds pSer, pThr, pTyr	Signal transduction mechanisms	T	CELLULAR PROCESSES AND SIGNALING
gene1438	Scaffold1	ATCC15697	COG1716	Forkhead associated (FHA) domain, binds pSer, pThr, pTyr	Signal transduction mechanisms	T	CELLULAR PROCESSES AND SIGNALING
gene0035	Scaffold1	ATCC15697	COG0288	Carbonic anhydrase	Inorganic ion transport and metabolism	P	METABOLISM
gene0036	Scaffold1	ATCC15697	COG0450	Alkyl hydroperoxide reductase subunit AhpC (peroxiredoxin)	Defense mechanisms	V	CELLULAR PROCESSES AND SIGNALING
gene0037	Scaffold1	ATCC15697	COG0492	Thioredoxin reductase	Posttranslational modification, protein turnover, chaperones	O	CELLULAR PROCESSES AND SIGNALING
gene0051	Scaffold1	ATCC15697	COG0492	Thioredoxin reductase	Posttranslational modification, protein turnover, chaperones	O	CELLULAR PROCESSES AND SIGNALING
gene2631	Scaffold1	ATCC15697	COG0492	Thioredoxin reductase	Posttranslational modification, protein turnover, chaperones	O	CELLULAR PROCESSES AND SIGNALING
gene0038	Scaffold1	ATCC15697	COG2223	Nitrate/nitrite transporter NarK	Inorganic ion transport and metabolism	P	METABOLISM
gene0253	Scaffold1	ATCC15697	COG2223	Nitrate/nitrite transporter NarK	Inorganic ion transport and metabolism	P	METABOLISM
gene0439	Scaffold1	ATCC15697	COG2223	Nitrate/nitrite transporter NarK	Inorganic ion transport and metabolism	P	METABOLISM
gene1780	Scaffold1	ATCC15697	COG2223	Nitrate/nitrite transporter NarK	Inorganic ion transport and metabolism	P	METABOLISM
gene0039	Scaffold1	ATCC15697	COG2801	Transposase InsO and inactivated derivatives	Mobilome: prophages, transposons	X	CELLULAR PROCESSES AND SIGNALING
gene0513	Scaffold1	ATCC15697	COG2801	Transposase InsO and inactivated derivatives	Mobilome: prophages, transposons	X	CELLULAR PROCESSES AND SIGNALING
gene0642	Scaffold1	ATCC15697	COG2801	Transposase InsO and inactivated derivatives	Mobilome: prophages, transposons	X	CELLULAR PROCESSES AND SIGNALING
gene0938	Scaffold1	ATCC15697	COG2801	Transposase InsO and inactivated derivatives	Mobilome: prophages, transposons	X	CELLULAR PROCESSES AND SIGNALING
gene1001	Scaffold1	ATCC15697	COG2801	Transposase InsO and inactivated derivatives	Mobilome: prophages, transposons	X	CELLULAR PROCESSES AND SIGNALING
gene2031	Scaffold1	ATCC15697	COG2801	Transposase InsO and inactivated derivatives	Mobilome: prophages, transposons	X	CELLULAR PROCESSES AND SIGNALING
gene2055	Scaffold1	ATCC15697	COG2801	Transposase InsO and inactivated derivatives	Mobilome: prophages, transposons	X	CELLULAR PROCESSES AND SIGNALING
gene2305	Scaffold1	ATCC15697	COG2801	Transposase InsO and inactivated derivatives	Mobilome: prophages, transposons	X	CELLULAR PROCESSES AND SIGNALING
gene2468	Scaffold1	ATCC15697	COG2801	Transposase InsO and inactivated derivatives	Mobilome: prophages, transposons	X	CELLULAR PROCESSES AND SIGNALING
gene0048	Scaffold1	ATCC15697	COG2801	Transposase InsO and inactivated derivatives	Mobilome: prophages, transposons	X	CELLULAR PROCESSES AND SIGNALING
gene0277	Scaffold1	ATCC15697	COG2801	Transposase InsO and inactivated derivatives	Mobilome: prophages, transposons	X	CELLULAR PROCESSES AND SIGNALING
gene0692	Scaffold1	ATCC15697	COG2801	Transposase InsO and inactivated derivatives	Mobilome: prophages, transposons	X	CELLULAR PROCESSES AND SIGNALING
gene0883	Scaffold1	ATCC15697	COG2801	Transposase InsO and inactivated derivatives	Mobilome: prophages, transposons	X	CELLULAR PROCESSES AND SIGNALING
gene2538	Scaffold1	ATCC15697	COG2801	Transposase InsO and inactivated derivatives	Mobilome: prophages, transposons	X	CELLULAR PROCESSES AND SIGNALING
gene0040	Scaffold1	ATCC15697	COG3328	Transposase (or an inactivated derivative)	Mobilome: prophages, transposons	X	CELLULAR PROCESSES AND SIGNALING
gene1556	Scaffold1	ATCC15697	COG3328	Transposase (or an inactivated derivative)	Mobilome: prophages, transposons	X	CELLULAR PROCESSES AND SIGNALING
gene2225	Scaffold1	ATCC15697	COG3328	Transposase (or an inactivated derivative)	Mobilome: prophages, transposons	X	CELLULAR PROCESSES AND SIGNALING
gene0275	Scaffold1	ATCC15697	COG3328	Transposase (or an inactivated derivative)	Mobilome: prophages, transposons	X	CELLULAR PROCESSES AND SIGNALING
gene0572	Scaffold1	ATCC15697	COG3328	Transposase (or an inactivated derivative)	Mobilome: prophages, transposons	X	CELLULAR PROCESSES AND SIGNALING
gene0575	Scaffold1	ATCC15697	COG3328	Transposase (or an inactivated derivative)	Mobilome: prophages, transposons	X	CELLULAR PROCESSES AND SIGNALING
gene0677	Scaffold1	ATCC15697	COG3328	Transposase (or an inactivated derivative)	Mobilome: prophages, transposons	X	CELLULAR PROCESSES AND SIGNALING
gene1004	Scaffold1	ATCC15697	COG3328	Transposase (or an inactivated derivative)	Mobilome: prophages, transposons	X	CELLULAR PROCESSES AND SIGNALING
gene1023	Scaffold1	ATCC15697	COG3328	Transposase (or an inactivated derivative)	Mobilome: prophages, transposons	X	CELLULAR PROCESSES AND SIGNALING
gene2562	Scaffold1	ATCC15697	COG3328	Transposase (or an inactivated derivative)	Mobilome: prophages, transposons	X	CELLULAR PROCESSES AND SIGNALING
gene1207	Scaffold1	ATCC15697	COG3328	Transposase (or an inactivated derivative)	Mobilome: prophages, transposons	X	CELLULAR PROCESSES AND SIGNALING
gene0041	Scaffold1	ATCC15697	COG1215	Glycosyltransferase, catalytic subunit of cellulose synthase and poly-beta-1,6-N-acetylglucosamine synthase	Cell motility	N	CELLULAR PROCESSES AND SIGNALING
gene0556	Scaffold1	ATCC15697	COG1215	Glycosyltransferase, catalytic subunit of cellulose synthase and poly-beta-1,6-N-acetylglucosamine synthase	Cell motility	N	CELLULAR PROCESSES AND SIGNALING
gene0558	Scaffold1	ATCC15697	COG1215	Glycosyltransferase, catalytic subunit of cellulose synthase and poly-beta-1,6-N-acetylglucosamine synthase	Cell motility	N	CELLULAR PROCESSES AND SIGNALING
gene2231	Scaffold1	ATCC15697	COG1215	Glycosyltransferase, catalytic subunit of cellulose synthase and poly-beta-1,6-N-acetylglucosamine synthase	Cell motility	N	CELLULAR PROCESSES AND SIGNALING
gene0042	Scaffold1	ATCC15697	COG1609	DNA-binding transcriptional regulator, LacI/PurR family	Transcription	K	INFORMATION STORAGE AND PROCESSING
gene0130	Scaffold1	ATCC15697	COG1609	DNA-binding transcriptional regulator, LacI/PurR family	Transcription	K	INFORMATION STORAGE AND PROCESSING
gene0140	Scaffold1	ATCC15697	COG1609	DNA-binding transcriptional regulator, LacI/PurR family	Transcription	K	INFORMATION STORAGE AND PROCESSING
gene0176	Scaffold1	ATCC15697	COG1609	DNA-binding transcriptional regulator, LacI/PurR family	Transcription	K	INFORMATION STORAGE AND PROCESSING
gene0271	Scaffold1	ATCC15697	COG1609	DNA-binding transcriptional regulator, LacI/PurR family	Transcription	K	INFORMATION STORAGE AND PROCESSING
gene0350	Scaffold1	ATCC15697	COG1609	DNA-binding transcriptional regulator, LacI/PurR family	Transcription	K	INFORMATION STORAGE AND PROCESSING
gene0385	Scaffold1	ATCC15697	COG1609	DNA-binding transcriptional regulator, LacI/PurR family	Transcription	K	INFORMATION STORAGE AND PROCESSING
gene0438	Scaffold1	ATCC15697	COG1609	DNA-binding transcriptional regulator, LacI/PurR family	Transcription	K	INFORMATION STORAGE AND PROCESSING
gene0454	Scaffold1	ATCC15697	COG1609	DNA-binding transcriptional regulator, LacI/PurR family	Transcription	K	INFORMATION STORAGE AND PROCESSING
gene0530	Scaffold1	ATCC15697	COG1609	DNA-binding transcriptional regulator, LacI/PurR family	Transcription	K	INFORMATION STORAGE AND PROCESSING
gene0656	Scaffold1	ATCC15697	COG1609	DNA-binding transcriptional regulator, LacI/PurR family	Transcription	K	INFORMATION STORAGE AND PROCESSING
gene0660	Scaffold1	ATCC15697	COG1609	DNA-binding transcriptional regulator, LacI/PurR family	Transcription	K	INFORMATION STORAGE AND PROCESSING
gene0684	Scaffold1	ATCC15697	COG1609	DNA-binding transcriptional regulator, LacI/PurR family	Transcription	K	INFORMATION STORAGE AND PROCESSING
gene0685	Scaffold1	ATCC15697	COG1609	DNA-binding transcriptional regulator, LacI/PurR family	Transcription	K	INFORMATION STORAGE AND PROCESSING
gene0811	Scaffold1	ATCC15697	COG1609	DNA-binding transcriptional regulator, LacI/PurR family	Transcription	K	INFORMATION STORAGE AND PROCESSING
gene0896	Scaffold1	ATCC15697	COG1609	DNA-binding transcriptional regulator, LacI/PurR family	Transcription	K	INFORMATION STORAGE AND PROCESSING
gene1566	Scaffold1	ATCC15697	COG1609	DNA-binding transcriptional regulator, LacI/PurR family	Transcription	K	INFORMATION STORAGE AND PROCESSING
gene2181	Scaffold1	ATCC15697	COG1609	DNA-binding transcriptional regulator, LacI/PurR family	Transcription	K	INFORMATION STORAGE AND PROCESSING
gene2444	Scaffold1	ATCC15697	COG1609	DNA-binding transcriptional regulator, LacI/PurR family	Transcription	K	INFORMATION STORAGE AND PROCESSING
gene2548	Scaffold1	ATCC15697	COG1609	DNA-binding transcriptional regulator, LacI/PurR family	Transcription	K	INFORMATION STORAGE AND PROCESSING
gene2575	Scaffold1	ATCC15697	COG1609	DNA-binding transcriptional regulator, LacI/PurR family	Transcription	K	INFORMATION STORAGE AND PROCESSING
gene2606	Scaffold1	ATCC15697	COG1609	DNA-binding transcriptional regulator, LacI/PurR family	Transcription	K	INFORMATION STORAGE AND PROCESSING
gene0043	Scaffold1	ATCC15697	COG1653	ABC-type glycerol-3-phosphate transport system, periplasmic component	Carbohydrate transport and metabolism	G	METABOLISM
gene0353	Scaffold1	ATCC15697	COG1653	ABC-type glycerol-3-phosphate transport system, periplasmic component	Carbohydrate transport and metabolism	G	METABOLISM
gene0386	Scaffold1	ATCC15697	COG1653	ABC-type glycerol-3-phosphate transport system, periplasmic component	Carbohydrate transport and metabolism	G	METABOLISM
gene0478	Scaffold1	ATCC15697	COG1653	ABC-type glycerol-3-phosphate transport system, periplasmic component	Carbohydrate transport and metabolism	G	METABOLISM
gene0905	Scaffold1	ATCC15697	COG1653	ABC-type glycerol-3-phosphate transport system, periplasmic component	Carbohydrate transport and metabolism	G	METABOLISM
gene2139	Scaffold1	ATCC15697	COG1653	ABC-type glycerol-3-phosphate transport system, periplasmic component	Carbohydrate transport and metabolism	G	METABOLISM
gene2185	Scaffold1	ATCC15697	COG1653	ABC-type glycerol-3-phosphate transport system, periplasmic component	Carbohydrate transport and metabolism	G	METABOLISM
gene2300	Scaffold1	ATCC15697	COG1653	ABC-type glycerol-3-phosphate transport system, periplasmic component	Carbohydrate transport and metabolism	G	METABOLISM
gene2324	Scaffold1	ATCC15697	COG1653	ABC-type glycerol-3-phosphate transport system, periplasmic component	Carbohydrate transport and metabolism	G	METABOLISM
gene2479	Scaffold1	ATCC15697	COG1653	ABC-type glycerol-3-phosphate transport system, periplasmic component	Carbohydrate transport and metabolism	G	METABOLISM
gene2482	Scaffold1	ATCC15697	COG1653	ABC-type glycerol-3-phosphate transport system, periplasmic component	Carbohydrate transport and metabolism	G	METABOLISM
gene2485	Scaffold1	ATCC15697	COG1653	ABC-type glycerol-3-phosphate transport system, periplasmic component	Carbohydrate transport and metabolism	G	METABOLISM
gene2486	Scaffold1	ATCC15697	COG1653	ABC-type glycerol-3-phosphate transport system, periplasmic component	Carbohydrate transport and metabolism	G	METABOLISM
gene2487	Scaffold1	ATCC15697	COG1653	ABC-type glycerol-3-phosphate transport system, periplasmic component	Carbohydrate transport and metabolism	G	METABOLISM
gene2488	Scaffold1	ATCC15697	COG1653	ABC-type glycerol-3-phosphate transport system, periplasmic component	Carbohydrate transport and metabolism	G	METABOLISM
gene2491	Scaffold1	ATCC15697	COG1653	ABC-type glycerol-3-phosphate transport system, periplasmic component	Carbohydrate transport and metabolism	G	METABOLISM
gene2500	Scaffold1	ATCC15697	COG1653	ABC-type glycerol-3-phosphate transport system, periplasmic component	Carbohydrate transport and metabolism	G	METABOLISM
gene2512	Scaffold1	ATCC15697	COG1653	ABC-type glycerol-3-phosphate transport system, periplasmic component	Carbohydrate transport and metabolism	G	METABOLISM
gene2547	Scaffold1	ATCC15697	COG1653	ABC-type glycerol-3-phosphate transport system, periplasmic component	Carbohydrate transport and metabolism	G	METABOLISM
gene2576	Scaffold1	ATCC15697	COG1653	ABC-type glycerol-3-phosphate transport system, periplasmic component	Carbohydrate transport and metabolism	G	METABOLISM
gene2594	Scaffold1	ATCC15697	COG1653	ABC-type glycerol-3-phosphate transport system, periplasmic component	Carbohydrate transport and metabolism	G	METABOLISM
gene0044	Scaffold1	ATCC15697	COG1175	ABC-type sugar transport system, permease component	Carbohydrate transport and metabolism	G	METABOLISM
gene0351	Scaffold1	ATCC15697	COG1175	ABC-type sugar transport system, permease component	Carbohydrate transport and metabolism	G	METABOLISM
gene2326	Scaffold1	ATCC15697	COG1175	ABC-type sugar transport system, permease component	Carbohydrate transport and metabolism	G	METABOLISM
gene0387	Scaffold1	ATCC15697	COG1175	ABC-type sugar transport system, permease component	Carbohydrate transport and metabolism	G	METABOLISM
gene0477	Scaffold1	ATCC15697	COG1175	ABC-type sugar transport system, permease component	Carbohydrate transport and metabolism	G	METABOLISM
gene0906	Scaffold1	ATCC15697	COG1175	ABC-type sugar transport system, permease component	Carbohydrate transport and metabolism	G	METABOLISM
gene2299	Scaffold1	ATCC15697	COG1175	ABC-type sugar transport system, permease component	Carbohydrate transport and metabolism	G	METABOLISM
gene2494	Scaffold1	ATCC15697	COG1175	ABC-type sugar transport system, permease component	Carbohydrate transport and metabolism	G	METABOLISM
gene2502	Scaffold1	ATCC15697	COG1175	ABC-type sugar transport system, permease component	Carbohydrate transport and metabolism	G	METABOLISM
gene2511	Scaffold1	ATCC15697	COG1175	ABC-type sugar transport system, permease component	Carbohydrate transport and metabolism	G	METABOLISM
gene2546	Scaffold1	ATCC15697	COG1175	ABC-type sugar transport system, permease component	Carbohydrate transport and metabolism	G	METABOLISM
gene2574	Scaffold1	ATCC15697	COG1175	ABC-type sugar transport system, permease component	Carbohydrate transport and metabolism	G	METABOLISM
gene2593	Scaffold1	ATCC15697	COG1175	ABC-type sugar transport system, permease component	Carbohydrate transport and metabolism	G	METABOLISM
gene0045	Scaffold1	ATCC15697	COG0395	ABC-type glycerol-3-phosphate transport system, permease component	Carbohydrate transport and metabolism	G	METABOLISM
gene0352	Scaffold1	ATCC15697	COG0395	ABC-type glycerol-3-phosphate transport system, permease component	Carbohydrate transport and metabolism	G	METABOLISM
gene2325	Scaffold1	ATCC15697	COG0395	ABC-type glycerol-3-phosphate transport system, permease component	Carbohydrate transport and metabolism	G	METABOLISM
gene0388	Scaffold1	ATCC15697	COG0395	ABC-type glycerol-3-phosphate transport system, permease component	Carbohydrate transport and metabolism	G	METABOLISM
gene0476	Scaffold1	ATCC15697	COG0395	ABC-type glycerol-3-phosphate transport system, permease component	Carbohydrate transport and metabolism	G	METABOLISM
gene0907	Scaffold1	ATCC15697	COG0395	ABC-type glycerol-3-phosphate transport system, permease component	Carbohydrate transport and metabolism	G	METABOLISM
gene2183	Scaffold1	ATCC15697	COG0395	ABC-type glycerol-3-phosphate transport system, permease component	Carbohydrate transport and metabolism	G	METABOLISM
gene2298	Scaffold1	ATCC15697	COG0395	ABC-type glycerol-3-phosphate transport system, permease component	Carbohydrate transport and metabolism	G	METABOLISM
gene2477	Scaffold1	ATCC15697	COG0395	ABC-type glycerol-3-phosphate transport system, permease component	Carbohydrate transport and metabolism	G	METABOLISM
gene2480	Scaffold1	ATCC15697	COG0395	ABC-type glycerol-3-phosphate transport system, permease component	Carbohydrate transport and metabolism	G	METABOLISM
gene2493	Scaffold1	ATCC15697	COG0395	ABC-type glycerol-3-phosphate transport system, permease component	Carbohydrate transport and metabolism	G	METABOLISM
gene2501	Scaffold1	ATCC15697	COG0395	ABC-type glycerol-3-phosphate transport system, permease component	Carbohydrate transport and metabolism	G	METABOLISM
gene2510	Scaffold1	ATCC15697	COG0395	ABC-type glycerol-3-phosphate transport system, permease component	Carbohydrate transport and metabolism	G	METABOLISM
gene2545	Scaffold1	ATCC15697	COG0395	ABC-type glycerol-3-phosphate transport system, permease component	Carbohydrate transport and metabolism	G	METABOLISM
gene2573	Scaffold1	ATCC15697	COG0395	ABC-type glycerol-3-phosphate transport system, permease component	Carbohydrate transport and metabolism	G	METABOLISM
gene2592	Scaffold1	ATCC15697	COG0395	ABC-type glycerol-3-phosphate transport system, permease component	Carbohydrate transport and metabolism	G	METABOLISM
gene0047	Scaffold1	ATCC15697	COG0657	Acetyl esterase/lipase	Lipid transport and metabolism	I	METABOLISM
gene1544	Scaffold1	ATCC15697	COG0657	Acetyl esterase/lipase	Lipid transport and metabolism	I	METABOLISM
gene2067	Scaffold1	ATCC15697	COG0657	Acetyl esterase/lipase	Lipid transport and metabolism	I	METABOLISM
gene2470	Scaffold1	ATCC15697	COG0657	Acetyl esterase/lipase	Lipid transport and metabolism	I	METABOLISM
gene2532	Scaffold1	ATCC15697	COG0657	Acetyl esterase/lipase	Lipid transport and metabolism	I	METABOLISM
gene0679	Scaffold1	ATCC15697	COG2963	Transposase InsE and inactivated derivatives	Mobilome: prophages, transposons	X	CELLULAR PROCESSES AND SIGNALING
gene0691	Scaffold1	ATCC15697	COG2963	Transposase InsE and inactivated derivatives	Mobilome: prophages, transposons	X	CELLULAR PROCESSES AND SIGNALING
gene0050	Scaffold1	ATCC15697	COG2865	Predicted transcriptional regulator, contains HTH domain	Transcription	K	INFORMATION STORAGE AND PROCESSING
gene0185	Scaffold1	ATCC15697	COG2865	Predicted transcriptional regulator, contains HTH domain	Transcription	K	INFORMATION STORAGE AND PROCESSING
gene0198	Scaffold1	ATCC15697	COG2865	Predicted transcriptional regulator, contains HTH domain	Transcription	K	INFORMATION STORAGE AND PROCESSING
gene1730	Scaffold1	ATCC15697	COG2865	Predicted transcriptional regulator, contains HTH domain	Transcription	K	INFORMATION STORAGE AND PROCESSING
gene2111	Scaffold1	ATCC15697	COG2865	Predicted transcriptional regulator, contains HTH domain	Transcription	K	INFORMATION STORAGE AND PROCESSING
gene2238	Scaffold1	ATCC15697	COG2865	Predicted transcriptional regulator, contains HTH domain	Transcription	K	INFORMATION STORAGE AND PROCESSING
gene0052	Scaffold1	ATCC15697	COG0747	ABC-type transport system, periplasmic component	Amino acid transport and metabolism	E	METABOLISM
gene0281	Scaffold1	ATCC15697	COG0747	ABC-type transport system, periplasmic component	Amino acid transport and metabolism	E	METABOLISM
gene0666	Scaffold1	ATCC15697	COG0747	ABC-type transport system, periplasmic component	Amino acid transport and metabolism	E	METABOLISM
gene0858	Scaffold1	ATCC15697	COG0747	ABC-type transport system, periplasmic component	Amino acid transport and metabolism	E	METABOLISM
gene0892	Scaffold1	ATCC15697	COG0747	ABC-type transport system, periplasmic component	Amino acid transport and metabolism	E	METABOLISM
gene2136	Scaffold1	ATCC15697	COG0747	ABC-type transport system, periplasmic component	Amino acid transport and metabolism	E	METABOLISM
gene2552	Scaffold1	ATCC15697	COG0747	ABC-type transport system, periplasmic component	Amino acid transport and metabolism	E	METABOLISM
gene0053	Scaffold1	ATCC15697	COG0601	ABC-type dipeptide/oligopeptide/nickel transport system, permease component	Amino acid transport and metabolism;Inorganic ion transport and metabolism	E;P	METABOLISM;METABOLISM
gene0667	Scaffold1	ATCC15697	COG0601	ABC-type dipeptide/oligopeptide/nickel transport system, permease component	Amino acid transport and metabolism;Inorganic ion transport and metabolism	E;P	METABOLISM;METABOLISM
gene0857	Scaffold1	ATCC15697	COG0601	ABC-type dipeptide/oligopeptide/nickel transport system, permease component	Amino acid transport and metabolism;Inorganic ion transport and metabolism	E;P	METABOLISM;METABOLISM
gene0893	Scaffold1	ATCC15697	COG0601	ABC-type dipeptide/oligopeptide/nickel transport system, permease component	Amino acid transport and metabolism;Inorganic ion transport and metabolism	E;P	METABOLISM;METABOLISM
gene0945	Scaffold1	ATCC15697	COG0601	ABC-type dipeptide/oligopeptide/nickel transport system, permease component	Amino acid transport and metabolism;Inorganic ion transport and metabolism	E;P	METABOLISM;METABOLISM
gene2135	Scaffold1	ATCC15697	COG0601	ABC-type dipeptide/oligopeptide/nickel transport system, permease component	Amino acid transport and metabolism;Inorganic ion transport and metabolism	E;P	METABOLISM;METABOLISM
gene2555	Scaffold1	ATCC15697	COG0601	ABC-type dipeptide/oligopeptide/nickel transport system, permease component	Amino acid transport and metabolism;Inorganic ion transport and metabolism	E;P	METABOLISM;METABOLISM
gene0054	Scaffold1	ATCC15697	COG1173	ABC-type dipeptide/oligopeptide/nickel transport system, permease component	Amino acid transport and metabolism;Inorganic ion transport and metabolism	E;P	METABOLISM;METABOLISM
gene0668	Scaffold1	ATCC15697	COG1173	ABC-type dipeptide/oligopeptide/nickel transport system, permease component	Amino acid transport and metabolism;Inorganic ion transport and metabolism	E;P	METABOLISM;METABOLISM
gene0856	Scaffold1	ATCC15697	COG1173	ABC-type dipeptide/oligopeptide/nickel transport system, permease component	Amino acid transport and metabolism;Inorganic ion transport and metabolism	E;P	METABOLISM;METABOLISM
gene0894	Scaffold1	ATCC15697	COG1173	ABC-type dipeptide/oligopeptide/nickel transport system, permease component	Amino acid transport and metabolism;Inorganic ion transport and metabolism	E;P	METABOLISM;METABOLISM
gene0946	Scaffold1	ATCC15697	COG1173	ABC-type dipeptide/oligopeptide/nickel transport system, permease component	Amino acid transport and metabolism;Inorganic ion transport and metabolism	E;P	METABOLISM;METABOLISM
gene2134	Scaffold1	ATCC15697	COG1173	ABC-type dipeptide/oligopeptide/nickel transport system, permease component	Amino acid transport and metabolism;Inorganic ion transport and metabolism	E;P	METABOLISM;METABOLISM
gene2554	Scaffold1	ATCC15697	COG1173	ABC-type dipeptide/oligopeptide/nickel transport system, permease component	Amino acid transport and metabolism;Inorganic ion transport and metabolism	E;P	METABOLISM;METABOLISM
gene0055	Scaffold1	ATCC15697	COG1123	ABC-type glutathione transport system ATPase component, contains duplicated ATPase domain	Posttranslational modification, protein turnover, chaperones	O	CELLULAR PROCESSES AND SIGNALING
gene0669	Scaffold1	ATCC15697	COG1123	ABC-type glutathione transport system ATPase component, contains duplicated ATPase domain	Posttranslational modification, protein turnover, chaperones	O	CELLULAR PROCESSES AND SIGNALING
gene0743	Scaffold1	ATCC15697	COG1123	ABC-type glutathione transport system ATPase component, contains duplicated ATPase domain	Posttranslational modification, protein turnover, chaperones	O	CELLULAR PROCESSES AND SIGNALING
gene0859	Scaffold1	ATCC15697	COG1123	ABC-type glutathione transport system ATPase component, contains duplicated ATPase domain	Posttranslational modification, protein turnover, chaperones	O	CELLULAR PROCESSES AND SIGNALING
gene0895	Scaffold1	ATCC15697	COG1123	ABC-type glutathione transport system ATPase component, contains duplicated ATPase domain	Posttranslational modification, protein turnover, chaperones	O	CELLULAR PROCESSES AND SIGNALING
gene0947	Scaffold1	ATCC15697	COG1123	ABC-type glutathione transport system ATPase component, contains duplicated ATPase domain	Posttranslational modification, protein turnover, chaperones	O	CELLULAR PROCESSES AND SIGNALING
gene2008	Scaffold1	ATCC15697	COG1123	ABC-type glutathione transport system ATPase component, contains duplicated ATPase domain	Posttranslational modification, protein turnover, chaperones	O	CELLULAR PROCESSES AND SIGNALING
gene2132	Scaffold1	ATCC15697	COG1123	ABC-type glutathione transport system ATPase component, contains duplicated ATPase domain	Posttranslational modification, protein turnover, chaperones	O	CELLULAR PROCESSES AND SIGNALING
gene2553	Scaffold1	ATCC15697	COG1123	ABC-type glutathione transport system ATPase component, contains duplicated ATPase domain	Posttranslational modification, protein turnover, chaperones	O	CELLULAR PROCESSES AND SIGNALING
gene0058	Scaffold1	ATCC15697	COG2352	Phosphoenolpyruvate carboxylase	Energy production and conversion	C	METABOLISM
gene0059	Scaffold1	ATCC15697	COG2966	Uncharacterized membrane protein YjjP, DUF1212 family	Function unknown	S	POORLY CHARACTERIZED
gene0060	Scaffold1	ATCC15697	COG0591	Na+/proline symporter	Amino acid transport and metabolism	E	METABOLISM
gene1458	Scaffold1	ATCC15697	COG0591	Na+/proline symporter	Amino acid transport and metabolism	E	METABOLISM
gene0061	Scaffold1	ATCC15697	COG2852	Very-short-patch-repair endonuclease	Replication, recombination and repair	L	INFORMATION STORAGE AND PROCESSING
gene0728	Scaffold1	ATCC15697	COG2852	Very-short-patch-repair endonuclease	Replication, recombination and repair	L	INFORMATION STORAGE AND PROCESSING
gene1097	Scaffold1	ATCC15697	COG2852	Very-short-patch-repair endonuclease	Replication, recombination and repair	L	INFORMATION STORAGE AND PROCESSING
gene2309	Scaffold1	ATCC15697	COG2852	Very-short-patch-repair endonuclease	Replication, recombination and repair	L	INFORMATION STORAGE AND PROCESSING
gene2557	Scaffold1	ATCC15697	COG2852	Very-short-patch-repair endonuclease	Replication, recombination and repair	L	INFORMATION STORAGE AND PROCESSING
gene0062	Scaffold1	ATCC15697	COG1574	Predicted amidohydrolase YtcJ	General function prediction only	R	POORLY CHARACTERIZED
gene0063	Scaffold1	ATCC15697	COG0180	Tryptophanyl-tRNA synthetase	Translation, ribosomal structure and biogenesis	J	INFORMATION STORAGE AND PROCESSING
gene0065	Scaffold1	ATCC15697	COG2197	DNA-binding response regulator, NarL/FixJ family, contains REC and HTH domains	Signal transduction mechanisms;Transcription	T;K	CELLULAR PROCESSES AND SIGNALING;INFORMATION STORAGE AND PROCESSING
gene0220	Scaffold1	ATCC15697	COG2197	DNA-binding response regulator, NarL/FixJ family, contains REC and HTH domains	Signal transduction mechanisms;Transcription	T;K	CELLULAR PROCESSES AND SIGNALING;INFORMATION STORAGE AND PROCESSING
gene0250	Scaffold1	ATCC15697	COG2197	DNA-binding response regulator, NarL/FixJ family, contains REC and HTH domains	Signal transduction mechanisms;Transcription	T;K	CELLULAR PROCESSES AND SIGNALING;INFORMATION STORAGE AND PROCESSING
gene0447	Scaffold1	ATCC15697	COG2197	DNA-binding response regulator, NarL/FixJ family, contains REC and HTH domains	Signal transduction mechanisms;Transcription	T;K	CELLULAR PROCESSES AND SIGNALING;INFORMATION STORAGE AND PROCESSING
gene0479	Scaffold1	ATCC15697	COG2197	DNA-binding response regulator, NarL/FixJ family, contains REC and HTH domains	Signal transduction mechanisms;Transcription	T;K	CELLULAR PROCESSES AND SIGNALING;INFORMATION STORAGE AND PROCESSING
gene0488	Scaffold1	ATCC15697	COG2197	DNA-binding response regulator, NarL/FixJ family, contains REC and HTH domains	Signal transduction mechanisms;Transcription	T;K	CELLULAR PROCESSES AND SIGNALING;INFORMATION STORAGE AND PROCESSING
gene0498	Scaffold1	ATCC15697	COG2197	DNA-binding response regulator, NarL/FixJ family, contains REC and HTH domains	Signal transduction mechanisms;Transcription	T;K	CELLULAR PROCESSES AND SIGNALING;INFORMATION STORAGE AND PROCESSING
gene0516	Scaffold1	ATCC15697	COG2197	DNA-binding response regulator, NarL/FixJ family, contains REC and HTH domains	Signal transduction mechanisms;Transcription	T;K	CELLULAR PROCESSES AND SIGNALING;INFORMATION STORAGE AND PROCESSING
gene1072	Scaffold1	ATCC15697	COG2197	DNA-binding response regulator, NarL/FixJ family, contains REC and HTH domains	Signal transduction mechanisms;Transcription	T;K	CELLULAR PROCESSES AND SIGNALING;INFORMATION STORAGE AND PROCESSING
gene1469	Scaffold1	ATCC15697	COG2197	DNA-binding response regulator, NarL/FixJ family, contains REC and HTH domains	Signal transduction mechanisms;Transcription	T;K	CELLULAR PROCESSES AND SIGNALING;INFORMATION STORAGE AND PROCESSING
gene1492	Scaffold1	ATCC15697	COG2197	DNA-binding response regulator, NarL/FixJ family, contains REC and HTH domains	Signal transduction mechanisms;Transcription	T;K	CELLULAR PROCESSES AND SIGNALING;INFORMATION STORAGE AND PROCESSING
gene1736	Scaffold1	ATCC15697	COG2197	DNA-binding response regulator, NarL/FixJ family, contains REC and HTH domains	Signal transduction mechanisms;Transcription	T;K	CELLULAR PROCESSES AND SIGNALING;INFORMATION STORAGE AND PROCESSING
gene1798	Scaffold1	ATCC15697	COG2197	DNA-binding response regulator, NarL/FixJ family, contains REC and HTH domains	Signal transduction mechanisms;Transcription	T;K	CELLULAR PROCESSES AND SIGNALING;INFORMATION STORAGE AND PROCESSING
gene1858	Scaffold1	ATCC15697	COG2197	DNA-binding response regulator, NarL/FixJ family, contains REC and HTH domains	Signal transduction mechanisms;Transcription	T;K	CELLULAR PROCESSES AND SIGNALING;INFORMATION STORAGE AND PROCESSING
gene1976	Scaffold1	ATCC15697	COG2197	DNA-binding response regulator, NarL/FixJ family, contains REC and HTH domains	Signal transduction mechanisms;Transcription	T;K	CELLULAR PROCESSES AND SIGNALING;INFORMATION STORAGE AND PROCESSING
gene2293	Scaffold1	ATCC15697	COG2197	DNA-binding response regulator, NarL/FixJ family, contains REC and HTH domains	Signal transduction mechanisms;Transcription	T;K	CELLULAR PROCESSES AND SIGNALING;INFORMATION STORAGE AND PROCESSING
gene2406	Scaffold1	ATCC15697	COG2197	DNA-binding response regulator, NarL/FixJ family, contains REC and HTH domains	Signal transduction mechanisms;Transcription	T;K	CELLULAR PROCESSES AND SIGNALING;INFORMATION STORAGE AND PROCESSING
gene0066	Scaffold1	ATCC15697	COG4585	Signal transduction histidine kinase ComP	Signal transduction mechanisms	T	CELLULAR PROCESSES AND SIGNALING
gene0251	Scaffold1	ATCC15697	COG4585	Signal transduction histidine kinase ComP	Signal transduction mechanisms	T	CELLULAR PROCESSES AND SIGNALING
gene0446	Scaffold1	ATCC15697	COG4585	Signal transduction histidine kinase ComP	Signal transduction mechanisms	T	CELLULAR PROCESSES AND SIGNALING
gene0480	Scaffold1	ATCC15697	COG4585	Signal transduction histidine kinase ComP	Signal transduction mechanisms	T	CELLULAR PROCESSES AND SIGNALING
gene0489	Scaffold1	ATCC15697	COG4585	Signal transduction histidine kinase ComP	Signal transduction mechanisms	T	CELLULAR PROCESSES AND SIGNALING
gene0499	Scaffold1	ATCC15697	COG4585	Signal transduction histidine kinase ComP	Signal transduction mechanisms	T	CELLULAR PROCESSES AND SIGNALING
gene0515	Scaffold1	ATCC15697	COG4585	Signal transduction histidine kinase ComP	Signal transduction mechanisms	T	CELLULAR PROCESSES AND SIGNALING
gene0813	Scaffold1	ATCC15697	COG4585	Signal transduction histidine kinase ComP	Signal transduction mechanisms	T	CELLULAR PROCESSES AND SIGNALING
gene1468	Scaffold1	ATCC15697	COG4585	Signal transduction histidine kinase ComP	Signal transduction mechanisms	T	CELLULAR PROCESSES AND SIGNALING
gene1071	Scaffold1	ATCC15697	COG4585	Signal transduction histidine kinase ComP	Signal transduction mechanisms	T	CELLULAR PROCESSES AND SIGNALING
gene1493	Scaffold1	ATCC15697	COG4585	Signal transduction histidine kinase ComP	Signal transduction mechanisms	T	CELLULAR PROCESSES AND SIGNALING
gene1735	Scaffold1	ATCC15697	COG4585	Signal transduction histidine kinase ComP	Signal transduction mechanisms	T	CELLULAR PROCESSES AND SIGNALING
gene1797	Scaffold1	ATCC15697	COG4585	Signal transduction histidine kinase ComP	Signal transduction mechanisms	T	CELLULAR PROCESSES AND SIGNALING
gene1857	Scaffold1	ATCC15697	COG4585	Signal transduction histidine kinase ComP	Signal transduction mechanisms	T	CELLULAR PROCESSES AND SIGNALING
gene1977	Scaffold1	ATCC15697	COG4585	Signal transduction histidine kinase ComP	Signal transduction mechanisms	T	CELLULAR PROCESSES AND SIGNALING
gene2292	Scaffold1	ATCC15697	COG4585	Signal transduction histidine kinase ComP	Signal transduction mechanisms	T	CELLULAR PROCESSES AND SIGNALING
gene2405	Scaffold1	ATCC15697	COG4585	Signal transduction histidine kinase ComP	Signal transduction mechanisms	T	CELLULAR PROCESSES AND SIGNALING
gene0067	Scaffold1	ATCC15697	COG2814	Predicted arabinose efflux permease AraJ, MFS family	Carbohydrate transport and metabolism	G	METABOLISM
gene1002	Scaffold1	ATCC15697	COG2814	Predicted arabinose efflux permease AraJ, MFS family	Carbohydrate transport and metabolism	G	METABOLISM
gene2551	Scaffold1	ATCC15697	COG2814	Predicted arabinose efflux permease AraJ, MFS family	Carbohydrate transport and metabolism	G	METABOLISM
gene0121	Scaffold1	ATCC15697	COG2814	Predicted arabinose efflux permease AraJ, MFS family	Carbohydrate transport and metabolism	G	METABOLISM
gene0252	Scaffold1	ATCC15697	COG2814	Predicted arabinose efflux permease AraJ, MFS family	Carbohydrate transport and metabolism	G	METABOLISM
gene0186	Scaffold1	ATCC15697	COG2814	Predicted arabinose efflux permease AraJ, MFS family	Carbohydrate transport and metabolism	G	METABOLISM
gene0219	Scaffold1	ATCC15697	COG2814	Predicted arabinose efflux permease AraJ, MFS family	Carbohydrate transport and metabolism	G	METABOLISM
gene0355	Scaffold1	ATCC15697	COG2814	Predicted arabinose efflux permease AraJ, MFS family	Carbohydrate transport and metabolism	G	METABOLISM
gene0370	Scaffold1	ATCC15697	COG2814	Predicted arabinose efflux permease AraJ, MFS family	Carbohydrate transport and metabolism	G	METABOLISM
gene0442	Scaffold1	ATCC15697	COG2814	Predicted arabinose efflux permease AraJ, MFS family	Carbohydrate transport and metabolism	G	METABOLISM
gene0445	Scaffold1	ATCC15697	COG2814	Predicted arabinose efflux permease AraJ, MFS family	Carbohydrate transport and metabolism	G	METABOLISM
gene0459	Scaffold1	ATCC15697	COG2814	Predicted arabinose efflux permease AraJ, MFS family	Carbohydrate transport and metabolism	G	METABOLISM
gene0580	Scaffold1	ATCC15697	COG2814	Predicted arabinose efflux permease AraJ, MFS family	Carbohydrate transport and metabolism	G	METABOLISM
gene0583	Scaffold1	ATCC15697	COG2814	Predicted arabinose efflux permease AraJ, MFS family	Carbohydrate transport and metabolism	G	METABOLISM
gene0588	Scaffold1	ATCC15697	COG2814	Predicted arabinose efflux permease AraJ, MFS family	Carbohydrate transport and metabolism	G	METABOLISM
gene0589	Scaffold1	ATCC15697	COG2814	Predicted arabinose efflux permease AraJ, MFS family	Carbohydrate transport and metabolism	G	METABOLISM
gene0658	Scaffold1	ATCC15697	COG2814	Predicted arabinose efflux permease AraJ, MFS family	Carbohydrate transport and metabolism	G	METABOLISM
gene0738	Scaffold1	ATCC15697	COG2814	Predicted arabinose efflux permease AraJ, MFS family	Carbohydrate transport and metabolism	G	METABOLISM
gene0855	Scaffold1	ATCC15697	COG2814	Predicted arabinose efflux permease AraJ, MFS family	Carbohydrate transport and metabolism	G	METABOLISM
gene1460	Scaffold1	ATCC15697	COG2814	Predicted arabinose efflux permease AraJ, MFS family	Carbohydrate transport and metabolism	G	METABOLISM
gene1740	Scaffold1	ATCC15697	COG2814	Predicted arabinose efflux permease AraJ, MFS family	Carbohydrate transport and metabolism	G	METABOLISM
gene1754	Scaffold1	ATCC15697	COG2814	Predicted arabinose efflux permease AraJ, MFS family	Carbohydrate transport and metabolism	G	METABOLISM
gene1978	Scaffold1	ATCC15697	COG2814	Predicted arabinose efflux permease AraJ, MFS family	Carbohydrate transport and metabolism	G	METABOLISM
gene2130	Scaffold1	ATCC15697	COG2814	Predicted arabinose efflux permease AraJ, MFS family	Carbohydrate transport and metabolism	G	METABOLISM
gene2161	Scaffold1	ATCC15697	COG2814	Predicted arabinose efflux permease AraJ, MFS family	Carbohydrate transport and metabolism	G	METABOLISM
gene2281	Scaffold1	ATCC15697	COG2814	Predicted arabinose efflux permease AraJ, MFS family	Carbohydrate transport and metabolism	G	METABOLISM
gene2285	Scaffold1	ATCC15697	COG2814	Predicted arabinose efflux permease AraJ, MFS family	Carbohydrate transport and metabolism	G	METABOLISM
gene2533	Scaffold1	ATCC15697	COG2814	Predicted arabinose efflux permease AraJ, MFS family	Carbohydrate transport and metabolism	G	METABOLISM
gene2609	Scaffold1	ATCC15697	COG2814	Predicted arabinose efflux permease AraJ, MFS family	Carbohydrate transport and metabolism	G	METABOLISM
gene0069	Scaffold1	ATCC15697	COG0058	Glucan phosphorylase	Carbohydrate transport and metabolism	G	METABOLISM
gene0071	Scaffold1	ATCC15697	COG0705	Membrane-associated serine protease, rhomboid family	Posttranslational modification, protein turnover, chaperones	O	CELLULAR PROCESSES AND SIGNALING
gene0073	Scaffold1	ATCC15697	COG3879	Uncharacterized conserved protein YlxW, UPF0749 family	Function unknown	S	POORLY CHARACTERIZED
gene1439	Scaffold1	ATCC15697	COG3879	Uncharacterized conserved protein YlxW, UPF0749 family	Function unknown	S	POORLY CHARACTERIZED
gene1441	Scaffold1	ATCC15697	COG3879	Uncharacterized conserved protein YlxW, UPF0749 family	Function unknown	S	POORLY CHARACTERIZED
gene0074	Scaffold1	ATCC15697	COG3764	Sortase (surface protein transpeptidase)	Cell wall/membrane/envelope biogenesis	M	CELLULAR PROCESSES AND SIGNALING
gene0163	Scaffold1	ATCC15697	COG3764	Sortase (surface protein transpeptidase)	Cell wall/membrane/envelope biogenesis	M	CELLULAR PROCESSES AND SIGNALING
gene1345	Scaffold1	ATCC15697	COG3764	Sortase (surface protein transpeptidase)	Cell wall/membrane/envelope biogenesis	M	CELLULAR PROCESSES AND SIGNALING
gene0075	Scaffold1	ATCC15697	COG0512	Anthranilate/para-aminobenzoate synthase component II (glutamine amidotransferase)	Amino acid transport and metabolism;Coenzyme transport and metabolism	E;H	METABOLISM;METABOLISM
gene0076	Scaffold1	ATCC15697	COG0515	Serine/threonine protein kinase	Signal transduction mechanisms	T	CELLULAR PROCESSES AND SIGNALING
gene0077	Scaffold1	ATCC15697	COG0515	Serine/threonine protein kinase	Signal transduction mechanisms	T	CELLULAR PROCESSES AND SIGNALING
gene0487	Scaffold1	ATCC15697	COG0515	Serine/threonine protein kinase	Signal transduction mechanisms	T	CELLULAR PROCESSES AND SIGNALING
gene0978	Scaffold1	ATCC15697	COG0515	Serine/threonine protein kinase	Signal transduction mechanisms	T	CELLULAR PROCESSES AND SIGNALING
gene2164	Scaffold1	ATCC15697	COG0515	Serine/threonine protein kinase	Signal transduction mechanisms	T	CELLULAR PROCESSES AND SIGNALING
gene2620	Scaffold1	ATCC15697	COG0515	Serine/threonine protein kinase	Signal transduction mechanisms	T	CELLULAR PROCESSES AND SIGNALING
gene0078	Scaffold1	ATCC15697	COG0768	Cell division protein FtsI, peptidoglycan transpeptidase (Penicillin-binding protein 2)	Cell cycle control, cell division, chromosome partitioning;Cell wall/membrane/envelope biogenesis	D;M	CELLULAR PROCESSES AND SIGNALING;CELLULAR PROCESSES AND SIGNALING
gene0874	Scaffold1	ATCC15697	COG0768	Cell division protein FtsI, peptidoglycan transpeptidase (Penicillin-binding protein 2)	Cell cycle control, cell division, chromosome partitioning;Cell wall/membrane/envelope biogenesis	D;M	CELLULAR PROCESSES AND SIGNALING;CELLULAR PROCESSES AND SIGNALING
gene0079	Scaffold1	ATCC15697	COG0772	Peptodoglycan polymerase FtsW/RodA/SpoVE	Cell cycle control, cell division, chromosome partitioning	D	CELLULAR PROCESSES AND SIGNALING
gene0879	Scaffold1	ATCC15697	COG0772	Peptodoglycan polymerase FtsW/RodA/SpoVE	Cell cycle control, cell division, chromosome partitioning	D	CELLULAR PROCESSES AND SIGNALING
gene0080	Scaffold1	ATCC15697	COG0631	Serine/threonine protein phosphatase PrpC	Signal transduction mechanisms	T	CELLULAR PROCESSES AND SIGNALING
gene0083	Scaffold1	ATCC15697	COG1506	Dipeptidyl aminopeptidase/acylaminoacyl peptidase	Amino acid transport and metabolism	E	METABOLISM
gene1676	Scaffold1	ATCC15697	COG1506	Dipeptidyl aminopeptidase/acylaminoacyl peptidase	Amino acid transport and metabolism	E	METABOLISM
gene2289	Scaffold1	ATCC15697	COG1506	Dipeptidyl aminopeptidase/acylaminoacyl peptidase	Amino acid transport and metabolism	E	METABOLISM
gene0084	Scaffold1	ATCC15697	COG2267	Lysophospholipase, alpha-beta hydrolase superfamily	Lipid transport and metabolism	I	METABOLISM
gene0085	Scaffold1	ATCC15697	COG0697	Permease of the drug/metabolite transporter (DMT) superfamily	Carbohydrate transport and metabolism;Amino acid transport and metabolism;General function prediction only	G;E;R	METABOLISM;METABOLISM;POORLY CHARACTERIZED
gene0960	Scaffold1	ATCC15697	COG0697	Permease of the drug/metabolite transporter (DMT) superfamily	Carbohydrate transport and metabolism;Amino acid transport and metabolism;General function prediction only	G;E;R	METABOLISM;METABOLISM;POORLY CHARACTERIZED
gene1030	Scaffold1	ATCC15697	COG0697	Permease of the drug/metabolite transporter (DMT) superfamily	Carbohydrate transport and metabolism;Amino acid transport and metabolism;General function prediction only	G;E;R	METABOLISM;METABOLISM;POORLY CHARACTERIZED
gene0086	Scaffold1	ATCC15697	COG0627	S-formylglutathione hydrolase FrmB	Defense mechanisms	V	CELLULAR PROCESSES AND SIGNALING
gene0087	Scaffold1	ATCC15697	COG2898	Lysylphosphatidylglycerol synthetase MprF, lysyl-tRNA-binding C-terminal domain	Lipid transport and metabolism	I	METABOLISM
gene0088	Scaffold1	ATCC15697	COG0225	Peptide methionine sulfoxide reductase MsrA	Posttranslational modification, protein turnover, chaperones	O	CELLULAR PROCESSES AND SIGNALING
gene0089	Scaffold1	ATCC15697	COG3467	Nitroimidazole reductase NimA or a related FMN-containing flavoprotein, pyridoxamine 5'-phosphate oxidase superfamily	Defense mechanisms	V	CELLULAR PROCESSES AND SIGNALING
gene0091	Scaffold1	ATCC15697	COG0270	DNA-cytosine methylase	Replication, recombination and repair	L	INFORMATION STORAGE AND PROCESSING
gene1175	Scaffold1	ATCC15697	COG0270	DNA-cytosine methylase	Replication, recombination and repair	L	INFORMATION STORAGE AND PROCESSING
gene1261	Scaffold1	ATCC15697	COG0270	DNA-cytosine methylase	Replication, recombination and repair	L	INFORMATION STORAGE AND PROCESSING
gene1262	Scaffold1	ATCC15697	COG0270	DNA-cytosine methylase	Replication, recombination and repair	L	INFORMATION STORAGE AND PROCESSING
gene1619	Scaffold1	ATCC15697	COG0270	DNA-cytosine methylase	Replication, recombination and repair	L	INFORMATION STORAGE AND PROCESSING
gene1621	Scaffold1	ATCC15697	COG0270	DNA-cytosine methylase	Replication, recombination and repair	L	INFORMATION STORAGE AND PROCESSING
gene0092	Scaffold1	ATCC15697	COG0393	Uncharacterized pentameric protein YbjQ, UPF0145 family	Function unknown	S	POORLY CHARACTERIZED
gene0093	Scaffold1	ATCC15697	COG1272	Predicted membrane channel-forming protein YqfA, hemolysin III family	Intracellular trafficking, secretion, and vesicular transport	U	CELLULAR PROCESSES AND SIGNALING
gene1884	Scaffold1	ATCC15697	COG1272	Predicted membrane channel-forming protein YqfA, hemolysin III family	Intracellular trafficking, secretion, and vesicular transport	U	CELLULAR PROCESSES AND SIGNALING
gene0094	Scaffold1	ATCC15697	COG0071	Small heat shock protein IbpA, HSP20 family	Posttranslational modification, protein turnover, chaperones	O	CELLULAR PROCESSES AND SIGNALING
gene0095	Scaffold1	ATCC15697	COG4977	Transcriptional regulator GlxA, contains an amidase domain and an AraC-type DNA-binding HTH domain	Transcription	K	INFORMATION STORAGE AND PROCESSING
gene0100	Scaffold1	ATCC15697	COG3293	Transposase	Mobilome: prophages, transposons	X	CELLULAR PROCESSES AND SIGNALING
gene0290	Scaffold1	ATCC15697	COG3293	Transposase	Mobilome: prophages, transposons	X	CELLULAR PROCESSES AND SIGNALING
gene1457	Scaffold1	ATCC15697	COG3293	Transposase	Mobilome: prophages, transposons	X	CELLULAR PROCESSES AND SIGNALING
gene1462	Scaffold1	ATCC15697	COG3293	Transposase	Mobilome: prophages, transposons	X	CELLULAR PROCESSES AND SIGNALING
gene0358	Scaffold1	ATCC15697	COG3293	Transposase	Mobilome: prophages, transposons	X	CELLULAR PROCESSES AND SIGNALING
gene0102	Scaffold1	ATCC15697	COG0343	Queuine/archaeosine tRNA-ribosyltransferase	Translation, ribosomal structure and biogenesis	J	INFORMATION STORAGE AND PROCESSING
gene0103	Scaffold1	ATCC15697	COG0265	Periplasmic serine protease, S1-C subfamily, contain C-terminal PDZ domain	Posttranslational modification, protein turnover, chaperones	O	CELLULAR PROCESSES AND SIGNALING
gene0104	Scaffold1	ATCC15697	COG2217	Cation-transporting P-type ATPase	Inorganic ion transport and metabolism	P	METABOLISM
gene0257	Scaffold1	ATCC15697	COG2217	Cation-transporting P-type ATPase	Inorganic ion transport and metabolism	P	METABOLISM
gene0105	Scaffold1	ATCC15697	COG0683	ABC-type branched-chain amino acid transport system, periplasmic component	Amino acid transport and metabolism	E	METABOLISM
gene0595	Scaffold1	ATCC15697	COG0683	ABC-type branched-chain amino acid transport system, periplasmic component	Amino acid transport and metabolism	E	METABOLISM
gene0775	Scaffold1	ATCC15697	COG0683	ABC-type branched-chain amino acid transport system, periplasmic component	Amino acid transport and metabolism	E	METABOLISM
gene0107	Scaffold1	ATCC15697	COG0559	Branched-chain amino acid ABC-type transport system, permease component	Amino acid transport and metabolism	E	METABOLISM
gene0596	Scaffold1	ATCC15697	COG0559	Branched-chain amino acid ABC-type transport system, permease component	Amino acid transport and metabolism	E	METABOLISM
gene0776	Scaffold1	ATCC15697	COG0559	Branched-chain amino acid ABC-type transport system, permease component	Amino acid transport and metabolism	E	METABOLISM
gene0108	Scaffold1	ATCC15697	COG4177	ABC-type branched-chain amino acid transport system, permease component	Amino acid transport and metabolism	E	METABOLISM
gene0597	Scaffold1	ATCC15697	COG4177	ABC-type branched-chain amino acid transport system, permease component	Amino acid transport and metabolism	E	METABOLISM
gene0109	Scaffold1	ATCC15697	COG4674	ABC-type uncharacterized transport system, ATPase component	General function prediction only	R	POORLY CHARACTERIZED
gene0110	Scaffold1	ATCC15697	COG0410	ABC-type branched-chain amino acid transport system, ATPase component LivF	Amino acid transport and metabolism	E	METABOLISM
gene0599	Scaffold1	ATCC15697	COG0410	ABC-type branched-chain amino acid transport system, ATPase component LivF	Amino acid transport and metabolism	E	METABOLISM
gene0777	Scaffold1	ATCC15697	COG0410	ABC-type branched-chain amino acid transport system, ATPase component LivF	Amino acid transport and metabolism	E	METABOLISM
gene0111	Scaffold1	ATCC15697	COG3376	High-affinity nickel/cobalt permease	Inorganic ion transport and metabolism	P	METABOLISM
gene0112	Scaffold1	ATCC15697	COG0831	Urease gamma subunit	Amino acid transport and metabolism	E	METABOLISM
gene0113	Scaffold1	ATCC15697	COG0804	Urease alpha subunit	Amino acid transport and metabolism	E	METABOLISM
gene0114	Scaffold1	ATCC15697	COG2371	Urease accessory protein UreE	Posttranslational modification, protein turnover, chaperones	O	CELLULAR PROCESSES AND SIGNALING
gene0115	Scaffold1	ATCC15697	COG0830	Urease accessory protein UreF	Posttranslational modification, protein turnover, chaperones	O	CELLULAR PROCESSES AND SIGNALING
gene0116	Scaffold1	ATCC15697	COG0378	Hydrogenase/urease maturation factor HypB, Ni2+-binding GTPase	Posttranslational modification, protein turnover, chaperones	O	CELLULAR PROCESSES AND SIGNALING
gene0117	Scaffold1	ATCC15697	COG0829	Urease accessory protein UreH	Posttranslational modification, protein turnover, chaperones	O	CELLULAR PROCESSES AND SIGNALING
gene0118	Scaffold1	ATCC15697	COG0493	NADPH-dependent glutamate synthase beta chain or related oxidoreductase	Amino acid transport and metabolism;General function prediction only	E;R	METABOLISM;POORLY CHARACTERIZED
gene1564	Scaffold1	ATCC15697	COG0493	NADPH-dependent glutamate synthase beta chain or related oxidoreductase	Amino acid transport and metabolism;General function prediction only	E;R	METABOLISM;POORLY CHARACTERIZED
gene0119	Scaffold1	ATCC15697	COG0501	Zn-dependent protease with chaperone function	Posttranslational modification, protein turnover, chaperones	O	CELLULAR PROCESSES AND SIGNALING
gene0122	Scaffold1	ATCC15697	COG3663	G:T/U-mismatch repair DNA glycosylase	Replication, recombination and repair	L	INFORMATION STORAGE AND PROCESSING
gene2070	Scaffold1	ATCC15697	COG3663	G:T/U-mismatch repair DNA glycosylase	Replication, recombination and repair	L	INFORMATION STORAGE AND PROCESSING
gene0123	Scaffold1	ATCC15697	COG0191	Fructose/tagatose bisphosphate aldolase	Carbohydrate transport and metabolism	G	METABOLISM
gene0124	Scaffold1	ATCC15697	COG0419	DNA repair exonuclease SbcCD ATPase subunit	Replication, recombination and repair	L	INFORMATION STORAGE AND PROCESSING
gene0126	Scaffold1	ATCC15697	COG0104	Adenylosuccinate synthase	Nucleotide transport and metabolism	F	METABOLISM
gene0127	Scaffold1	ATCC15697	COG0038	H+/Cl- antiporter ClcA	Inorganic ion transport and metabolism	P	METABOLISM
gene1817	Scaffold1	ATCC15697	COG0038	H+/Cl- antiporter ClcA	Inorganic ion transport and metabolism	P	METABOLISM
gene0128	Scaffold1	ATCC15697	COG0239	Fluoride ion exporter CrcB/FEX, affects chromosome condensation	Cell cycle control, cell division, chromosome partitioning;Inorganic ion transport and metabolism	D;P	CELLULAR PROCESSES AND SIGNALING;METABOLISM
gene2040	Scaffold1	ATCC15697	COG0239	Fluoride ion exporter CrcB/FEX, affects chromosome condensation	Cell cycle control, cell division, chromosome partitioning;Inorganic ion transport and metabolism	D;P	CELLULAR PROCESSES AND SIGNALING;METABOLISM
gene0129	Scaffold1	ATCC15697	COG0239	Fluoride ion exporter CrcB/FEX, affects chromosome condensation	Cell cycle control, cell division, chromosome partitioning;Inorganic ion transport and metabolism	D;P	CELLULAR PROCESSES AND SIGNALING;METABOLISM
gene2041	Scaffold1	ATCC15697	COG0239	Fluoride ion exporter CrcB/FEX, affects chromosome condensation	Cell cycle control, cell division, chromosome partitioning;Inorganic ion transport and metabolism	D;P	CELLULAR PROCESSES AND SIGNALING;METABOLISM
gene0131	Scaffold1	ATCC15697	COG0366	Glycosidase/amylase (phosphorylase)	Carbohydrate transport and metabolism	G	METABOLISM
gene0139	Scaffold1	ATCC15697	COG0366	Glycosidase/amylase (phosphorylase)	Carbohydrate transport and metabolism	G	METABOLISM
gene0287	Scaffold1	ATCC15697	COG0366	Glycosidase/amylase (phosphorylase)	Carbohydrate transport and metabolism	G	METABOLISM
gene1739	Scaffold1	ATCC15697	COG0366	Glycosidase/amylase (phosphorylase)	Carbohydrate transport and metabolism	G	METABOLISM
gene2590	Scaffold1	ATCC15697	COG0366	Glycosidase/amylase (phosphorylase)	Carbohydrate transport and metabolism	G	METABOLISM
gene0132	Scaffold1	ATCC15697	COG2211	Na+/melibiose symporter or related transporter	Carbohydrate transport and metabolism	G	METABOLISM
gene0272	Scaffold1	ATCC15697	COG2211	Na+/melibiose symporter or related transporter	Carbohydrate transport and metabolism	G	METABOLISM
gene0680	Scaffold1	ATCC15697	COG2211	Na+/melibiose symporter or related transporter	Carbohydrate transport and metabolism	G	METABOLISM
gene0681	Scaffold1	ATCC15697	COG2211	Na+/melibiose symporter or related transporter	Carbohydrate transport and metabolism	G	METABOLISM
gene0683	Scaffold1	ATCC15697	COG2211	Na+/melibiose symporter or related transporter	Carbohydrate transport and metabolism	G	METABOLISM
gene1505	Scaffold1	ATCC15697	COG2211	Na+/melibiose symporter or related transporter	Carbohydrate transport and metabolism	G	METABOLISM
gene2466	Scaffold1	ATCC15697	COG2211	Na+/melibiose symporter or related transporter	Carbohydrate transport and metabolism	G	METABOLISM
gene2467	Scaffold1	ATCC15697	COG2211	Na+/melibiose symporter or related transporter	Carbohydrate transport and metabolism	G	METABOLISM
gene0133	Scaffold1	ATCC15697	COG0477	MFS family permease, includes anhydromuropeptide permease AmpG	Carbohydrate transport and metabolism;Amino acid transport and metabolism;Inorganic ion transport and metabolism;General function prediction only	G;E;P;R	METABOLISM;METABOLISM;METABOLISM;POORLY CHARACTERIZED
gene1741	Scaffold1	ATCC15697	COG0477	MFS family permease, includes anhydromuropeptide permease AmpG	Carbohydrate transport and metabolism;Amino acid transport and metabolism;Inorganic ion transport and metabolism;General function prediction only	G;E;P;R	METABOLISM;METABOLISM;METABOLISM;POORLY CHARACTERIZED
gene0134	Scaffold1	ATCC15697	COG0059	Ketol-acid reductoisomerase	Amino acid transport and metabolism;Coenzyme transport and metabolism	E;H	METABOLISM;METABOLISM
gene0138	Scaffold1	ATCC15697	COG0059	Ketol-acid reductoisomerase	Amino acid transport and metabolism;Coenzyme transport and metabolism	E;H	METABOLISM;METABOLISM
gene0135	Scaffold1	ATCC15697	COG0619	ECF-type transporter transmembrane protein EcfT	Coenzyme transport and metabolism	H	METABOLISM
gene2007	Scaffold1	ATCC15697	COG0619	ECF-type transporter transmembrane protein EcfT	Coenzyme transport and metabolism	H	METABOLISM
gene0136	Scaffold1	ATCC15697	COG1122	Energy-coupling factor transporter ATP-binding protein EcfA2	Inorganic ion transport and metabolism;General function prediction only	P;R	METABOLISM;POORLY CHARACTERIZED
gene0748	Scaffold1	ATCC15697	COG1122	Energy-coupling factor transporter ATP-binding protein EcfA2	Inorganic ion transport and metabolism;General function prediction only	P;R	METABOLISM;POORLY CHARACTERIZED
gene0137	Scaffold1	ATCC15697	COG1268	Biotin transporter BioY	Coenzyme transport and metabolism	H	METABOLISM
gene0141	Scaffold1	ATCC15697	COG1640	4-alpha-glucanotransferase	Carbohydrate transport and metabolism	G	METABOLISM
gene2369	Scaffold1	ATCC15697	COG1640	4-alpha-glucanotransferase	Carbohydrate transport and metabolism	G	METABOLISM
gene0142	Scaffold1	ATCC15697	COG1785	Alkaline phosphatase	Inorganic ion transport and metabolism;General function prediction only	P;R	METABOLISM;POORLY CHARACTERIZED
gene0143	Scaffold1	ATCC15697	COG0443	Molecular chaperone DnaK (HSP70)	Posttranslational modification, protein turnover, chaperones	O	CELLULAR PROCESSES AND SIGNALING
gene0144	Scaffold1	ATCC15697	COG0576	Molecular chaperone GrpE (heat shock protein HSP-70)	Posttranslational modification, protein turnover, chaperones	O	CELLULAR PROCESSES AND SIGNALING
gene0145	Scaffold1	ATCC15697	COG0484	DnaJ-class molecular chaperone with C-terminal Zn finger domain	Posttranslational modification, protein turnover, chaperones	O	CELLULAR PROCESSES AND SIGNALING
gene1125	Scaffold1	ATCC15697	COG0484	DnaJ-class molecular chaperone with C-terminal Zn finger domain	Posttranslational modification, protein turnover, chaperones	O	CELLULAR PROCESSES AND SIGNALING
gene0146	Scaffold1	ATCC15697	COG0789	DNA-binding transcriptional regulator, MerR family	Transcription	K	INFORMATION STORAGE AND PROCESSING
gene0345	Scaffold1	ATCC15697	COG0789	DNA-binding transcriptional regulator, MerR family	Transcription	K	INFORMATION STORAGE AND PROCESSING
gene0418	Scaffold1	ATCC15697	COG0789	DNA-binding transcriptional regulator, MerR family	Transcription	K	INFORMATION STORAGE AND PROCESSING
gene1437	Scaffold1	ATCC15697	COG0789	DNA-binding transcriptional regulator, MerR family	Transcription	K	INFORMATION STORAGE AND PROCESSING
gene2039	Scaffold1	ATCC15697	COG0789	DNA-binding transcriptional regulator, MerR family	Transcription	K	INFORMATION STORAGE AND PROCESSING
gene0147	Scaffold1	ATCC15697	COG2233	Xanthine/uracil permease	Nucleotide transport and metabolism	F	METABOLISM
gene1719	Scaffold1	ATCC15697	COG2233	Xanthine/uracil permease	Nucleotide transport and metabolism	F	METABOLISM
gene1744	Scaffold1	ATCC15697	COG2233	Xanthine/uracil permease	Nucleotide transport and metabolism	F	METABOLISM
gene0148	Scaffold1	ATCC15697	COG1541	Phenylacetate-coenzyme A ligase PaaK, adenylate-forming domain family	Coenzyme transport and metabolism	H	METABOLISM
gene0150	Scaffold1	ATCC15697	COG1028	NAD(P)-dependent dehydrogenase, short-chain alcohol dehydrogenase family	Lipid transport and metabolism	I	METABOLISM
gene2442	Scaffold1	ATCC15697	COG1028	NAD(P)-dependent dehydrogenase, short-chain alcohol dehydrogenase family	Lipid transport and metabolism	I	METABOLISM
gene2474	Scaffold1	ATCC15697	COG1028	NAD(P)-dependent dehydrogenase, short-chain alcohol dehydrogenase family	Lipid transport and metabolism	I	METABOLISM
gene0151	Scaffold1	ATCC15697	COG0637	Beta-phosphoglucomutase, HAD superfamily	Carbohydrate transport and metabolism	G	METABOLISM
gene1980	Scaffold1	ATCC15697	COG0637	Beta-phosphoglucomutase, HAD superfamily	Carbohydrate transport and metabolism	G	METABOLISM
gene0152	Scaffold1	ATCC15697	COG0586	Membrane integrity protein DedA, putative transporter, DedA/Tvp38 family	Cell wall/membrane/envelope biogenesis	M	CELLULAR PROCESSES AND SIGNALING
gene2248	Scaffold1	ATCC15697	COG0586	Membrane integrity protein DedA, putative transporter, DedA/Tvp38 family	Cell wall/membrane/envelope biogenesis	M	CELLULAR PROCESSES AND SIGNALING
gene0153	Scaffold1	ATCC15697	COG0489	Fe-S cluster carrier ATPase, Mrp/ApbC/NBP35 family	Cell cycle control, cell division, chromosome partitioning	D	CELLULAR PROCESSES AND SIGNALING
gene0752	Scaffold1	ATCC15697	COG0489	Fe-S cluster carrier ATPase, Mrp/ApbC/NBP35 family	Cell cycle control, cell division, chromosome partitioning	D	CELLULAR PROCESSES AND SIGNALING
gene1294	Scaffold1	ATCC15697	COG0489	Fe-S cluster carrier ATPase, Mrp/ApbC/NBP35 family	Cell cycle control, cell division, chromosome partitioning	D	CELLULAR PROCESSES AND SIGNALING
gene2206	Scaffold1	ATCC15697	COG0489	Fe-S cluster carrier ATPase, Mrp/ApbC/NBP35 family	Cell cycle control, cell division, chromosome partitioning	D	CELLULAR PROCESSES AND SIGNALING
gene0154	Scaffold1	ATCC15697	COG4962	Pilus assembly protein, ATPase of CpaF family	Intracellular trafficking, secretion, and vesicular transport;Extracellular structures	U;W	CELLULAR PROCESSES AND SIGNALING;CELLULAR PROCESSES AND SIGNALING
gene0156	Scaffold1	ATCC15697	COG4965	Flp pilus assembly protein TadB	Intracellular trafficking, secretion, and vesicular transport;Extracellular structures	U;W	CELLULAR PROCESSES AND SIGNALING;CELLULAR PROCESSES AND SIGNALING
gene0159	Scaffold1	ATCC15697	COG1597	Phosphatidylglycerol kinase, diacylglycerol kinase family	Lipid transport and metabolism;General function prediction only	I;R	METABOLISM;POORLY CHARACTERIZED
gene2303	Scaffold1	ATCC15697	COG1597	Phosphatidylglycerol kinase, diacylglycerol kinase family	Lipid transport and metabolism;General function prediction only	I;R	METABOLISM;POORLY CHARACTERIZED
gene0160	Scaffold1	ATCC15697	COG1309	DNA-binding protein, AcrR family, includes nucleoid occlusion protein SlmA	Transcription	K	INFORMATION STORAGE AND PROCESSING
gene0208	Scaffold1	ATCC15697	COG1309	DNA-binding protein, AcrR family, includes nucleoid occlusion protein SlmA	Transcription	K	INFORMATION STORAGE AND PROCESSING
gene0225	Scaffold1	ATCC15697	COG1309	DNA-binding protein, AcrR family, includes nucleoid occlusion protein SlmA	Transcription	K	INFORMATION STORAGE AND PROCESSING
gene0334	Scaffold1	ATCC15697	COG1309	DNA-binding protein, AcrR family, includes nucleoid occlusion protein SlmA	Transcription	K	INFORMATION STORAGE AND PROCESSING
gene0522	Scaffold1	ATCC15697	COG1309	DNA-binding protein, AcrR family, includes nucleoid occlusion protein SlmA	Transcription	K	INFORMATION STORAGE AND PROCESSING
gene0643	Scaffold1	ATCC15697	COG1309	DNA-binding protein, AcrR family, includes nucleoid occlusion protein SlmA	Transcription	K	INFORMATION STORAGE AND PROCESSING
gene1779	Scaffold1	ATCC15697	COG1309	DNA-binding protein, AcrR family, includes nucleoid occlusion protein SlmA	Transcription	K	INFORMATION STORAGE AND PROCESSING
gene2035	Scaffold1	ATCC15697	COG1309	DNA-binding protein, AcrR family, includes nucleoid occlusion protein SlmA	Transcription	K	INFORMATION STORAGE AND PROCESSING
gene2100	Scaffold1	ATCC15697	COG1309	DNA-binding protein, AcrR family, includes nucleoid occlusion protein SlmA	Transcription	K	INFORMATION STORAGE AND PROCESSING
gene0161	Scaffold1	ATCC15697	COG2812	DNA polymerase III, gamma/tau subunits	Replication, recombination and repair	L	INFORMATION STORAGE AND PROCESSING
gene0175	Scaffold1	ATCC15697	COG2812	DNA polymerase III, gamma/tau subunits	Replication, recombination and repair	L	INFORMATION STORAGE AND PROCESSING
gene0162	Scaffold1	ATCC15697	COG0353	Recombinational DNA repair protein RecR	Replication, recombination and repair	L	INFORMATION STORAGE AND PROCESSING
gene0165	Scaffold1	ATCC15697	COG0527	Aspartate kinase	Amino acid transport and metabolism	E	METABOLISM
gene0166	Scaffold1	ATCC15697	COG0527	Aspartate kinase	Amino acid transport and metabolism	E	METABOLISM
gene0167	Scaffold1	ATCC15697	COG0136	Aspartate-semialdehyde dehydrogenase	Amino acid transport and metabolism	E	METABOLISM
gene0169	Scaffold1	ATCC15697	COG1409	3',5'-cyclic AMP phosphodiesterase CpdA	Signal transduction mechanisms	T	CELLULAR PROCESSES AND SIGNALING
gene0170	Scaffold1	ATCC15697	COG0119	Isopropylmalate/homocitrate/citramalate synthases	Amino acid transport and metabolism	E	METABOLISM
gene0171	Scaffold1	ATCC15697	COG0744	Penicillin-binding protein 1B/1F, peptidoglycan transglycosylase/transpeptidase	Cell wall/membrane/envelope biogenesis	M	CELLULAR PROCESSES AND SIGNALING
gene2191	Scaffold1	ATCC15697	COG0744	Penicillin-binding protein 1B/1F, peptidoglycan transglycosylase/transpeptidase	Cell wall/membrane/envelope biogenesis	M	CELLULAR PROCESSES AND SIGNALING
gene0173	Scaffold1	ATCC15697	COG0550	DNA topoisomerase IA	Replication, recombination and repair	L	INFORMATION STORAGE AND PROCESSING
gene0174	Scaffold1	ATCC15697	COG0125	Thymidylate kinase	Nucleotide transport and metabolism	F	METABOLISM
gene0177	Scaffold1	ATCC15697	COG1925	HPr or related phosphotransfer protein	Signal transduction mechanisms;Carbohydrate transport and metabolism	T;G	CELLULAR PROCESSES AND SIGNALING;METABOLISM
gene0179	Scaffold1	ATCC15697	COG1080	Phosphoenolpyruvate-protein kinase (PTS system EI component in bacteria)	Carbohydrate transport and metabolism	G	METABOLISM
gene0180	Scaffold1	ATCC15697	COG1881	Uncharacterized conserved protein, phosphatidylethanolamine-binding protein (PEBP) family	General function prediction only	R	POORLY CHARACTERIZED
gene0181	Scaffold1	ATCC15697	COG4690	Dipeptidase	Amino acid transport and metabolism	E	METABOLISM
gene0223	Scaffold1	ATCC15697	COG4690	Dipeptidase	Amino acid transport and metabolism	E	METABOLISM
gene0182	Scaffold1	ATCC15697	COG2759	Formyltetrahydrofolate synthetase	Nucleotide transport and metabolism	F	METABOLISM
gene0184	Scaffold1	ATCC15697	COG2246	Putative flippase GtrA (transmembrane translocase of bactoprenol-linked glucose)	Lipid transport and metabolism	I	METABOLISM
gene2042	Scaffold1	ATCC15697	COG2246	Putative flippase GtrA (transmembrane translocase of bactoprenol-linked glucose)	Lipid transport and metabolism	I	METABOLISM
gene0187	Scaffold1	ATCC15697	COG0406	Broad specificity phosphatase PhoE	Carbohydrate transport and metabolism	G	METABOLISM
gene1033	Scaffold1	ATCC15697	COG0406	Broad specificity phosphatase PhoE	Carbohydrate transport and metabolism	G	METABOLISM
gene1706	Scaffold1	ATCC15697	COG0406	Broad specificity phosphatase PhoE	Carbohydrate transport and metabolism	G	METABOLISM
gene1745	Scaffold1	ATCC15697	COG0406	Broad specificity phosphatase PhoE	Carbohydrate transport and metabolism	G	METABOLISM
gene1837	Scaffold1	ATCC15697	COG0406	Broad specificity phosphatase PhoE	Carbohydrate transport and metabolism	G	METABOLISM
gene2577	Scaffold1	ATCC15697	COG0406	Broad specificity phosphatase PhoE	Carbohydrate transport and metabolism	G	METABOLISM
gene0189	Scaffold1	ATCC15697	COG0676	D-hexose-6-phosphate mutarotase	Carbohydrate transport and metabolism	G	METABOLISM
gene0190	Scaffold1	ATCC15697	COG3152	Uncharacterized membrane protein YhaH, DUF805 family	Function unknown	S	POORLY CHARACTERIZED
gene0192	Scaffold1	ATCC15697	COG4823	Abortive infection bacteriophage resistance protein	Defense mechanisms	V	CELLULAR PROCESSES AND SIGNALING
gene2051	Scaffold1	ATCC15697	COG4823	Abortive infection bacteriophage resistance protein	Defense mechanisms	V	CELLULAR PROCESSES AND SIGNALING
gene1010	Scaffold1	ATCC15697	COG4823	Abortive infection bacteriophage resistance protein	Defense mechanisms	V	CELLULAR PROCESSES AND SIGNALING
gene0193	Scaffold1	ATCC15697	COG0008	Glutamyl- or glutaminyl-tRNA synthetase	Translation, ribosomal structure and biogenesis	J	INFORMATION STORAGE AND PROCESSING
gene2504	Scaffold1	ATCC15697	COG0008	Glutamyl- or glutaminyl-tRNA synthetase	Translation, ribosomal structure and biogenesis	J	INFORMATION STORAGE AND PROCESSING
gene0197	Scaffold1	ATCC15697	COG3619	Uncharacterized membrane protein YoaK, UPF0700 family	Function unknown	S	POORLY CHARACTERIZED
gene0201	Scaffold1	ATCC15697	COG0672	High-affinity Fe2+/Pb2+ permease	Inorganic ion transport and metabolism	P	METABOLISM
gene0202	Scaffold1	ATCC15697	COG3470	Uncharacterized conserved protein probably involved in high-affinity Fe2+ transport	Cell wall/membrane/envelope biogenesis;Lipid transport and metabolism	M;I	CELLULAR PROCESSES AND SIGNALING;METABOLISM
gene0203	Scaffold1	ATCC15697	COG4393	Uncharacterized membrane protein	Function unknown	S	POORLY CHARACTERIZED
gene0204	Scaffold1	ATCC15697	COG4591	ABC-type transport system involved in lipoprotein release, permease component LolC	Cell wall/membrane/envelope biogenesis	M	CELLULAR PROCESSES AND SIGNALING
gene0205	Scaffold1	ATCC15697	COG4591	ABC-type transport system involved in lipoprotein release, permease component LolC	Cell wall/membrane/envelope biogenesis	M	CELLULAR PROCESSES AND SIGNALING
gene0483	Scaffold1	ATCC15697	COG4591	ABC-type transport system involved in lipoprotein release, permease component LolC	Cell wall/membrane/envelope biogenesis	M	CELLULAR PROCESSES AND SIGNALING
gene1494	Scaffold1	ATCC15697	COG4591	ABC-type transport system involved in lipoprotein release, permease component LolC	Cell wall/membrane/envelope biogenesis	M	CELLULAR PROCESSES AND SIGNALING
gene0577	Scaffold1	ATCC15697	COG4591	ABC-type transport system involved in lipoprotein release, permease component LolC	Cell wall/membrane/envelope biogenesis	M	CELLULAR PROCESSES AND SIGNALING
gene1715	Scaffold1	ATCC15697	COG4591	ABC-type transport system involved in lipoprotein release, permease component LolC	Cell wall/membrane/envelope biogenesis	M	CELLULAR PROCESSES AND SIGNALING
gene2033	Scaffold1	ATCC15697	COG4591	ABC-type transport system involved in lipoprotein release, permease component LolC	Cell wall/membrane/envelope biogenesis	M	CELLULAR PROCESSES AND SIGNALING
gene2101	Scaffold1	ATCC15697	COG4591	ABC-type transport system involved in lipoprotein release, permease component LolC	Cell wall/membrane/envelope biogenesis	M	CELLULAR PROCESSES AND SIGNALING
gene2256	Scaffold1	ATCC15697	COG4591	ABC-type transport system involved in lipoprotein release, permease component LolC	Cell wall/membrane/envelope biogenesis	M	CELLULAR PROCESSES AND SIGNALING
gene2257	Scaffold1	ATCC15697	COG4591	ABC-type transport system involved in lipoprotein release, permease component LolC	Cell wall/membrane/envelope biogenesis	M	CELLULAR PROCESSES AND SIGNALING
gene0206	Scaffold1	ATCC15697	COG1136	ABC-type lipoprotein export system, ATPase component	Cell wall/membrane/envelope biogenesis	M	CELLULAR PROCESSES AND SIGNALING
gene0450	Scaffold1	ATCC15697	COG1136	ABC-type lipoprotein export system, ATPase component	Cell wall/membrane/envelope biogenesis	M	CELLULAR PROCESSES AND SIGNALING
gene0484	Scaffold1	ATCC15697	COG1136	ABC-type lipoprotein export system, ATPase component	Cell wall/membrane/envelope biogenesis	M	CELLULAR PROCESSES AND SIGNALING
gene0491	Scaffold1	ATCC15697	COG1136	ABC-type lipoprotein export system, ATPase component	Cell wall/membrane/envelope biogenesis	M	CELLULAR PROCESSES AND SIGNALING
gene0528	Scaffold1	ATCC15697	COG1136	ABC-type lipoprotein export system, ATPase component	Cell wall/membrane/envelope biogenesis	M	CELLULAR PROCESSES AND SIGNALING
gene0576	Scaffold1	ATCC15697	COG1136	ABC-type lipoprotein export system, ATPase component	Cell wall/membrane/envelope biogenesis	M	CELLULAR PROCESSES AND SIGNALING
gene1021	Scaffold1	ATCC15697	COG1136	ABC-type lipoprotein export system, ATPase component	Cell wall/membrane/envelope biogenesis	M	CELLULAR PROCESSES AND SIGNALING
gene1105	Scaffold1	ATCC15697	COG1136	ABC-type lipoprotein export system, ATPase component	Cell wall/membrane/envelope biogenesis	M	CELLULAR PROCESSES AND SIGNALING
gene1434	Scaffold1	ATCC15697	COG1136	ABC-type lipoprotein export system, ATPase component	Cell wall/membrane/envelope biogenesis	M	CELLULAR PROCESSES AND SIGNALING
gene1472	Scaffold1	ATCC15697	COG1136	ABC-type lipoprotein export system, ATPase component	Cell wall/membrane/envelope biogenesis	M	CELLULAR PROCESSES AND SIGNALING
gene1495	Scaffold1	ATCC15697	COG1136	ABC-type lipoprotein export system, ATPase component	Cell wall/membrane/envelope biogenesis	M	CELLULAR PROCESSES AND SIGNALING
gene1800	Scaffold1	ATCC15697	COG1136	ABC-type lipoprotein export system, ATPase component	Cell wall/membrane/envelope biogenesis	M	CELLULAR PROCESSES AND SIGNALING
gene1861	Scaffold1	ATCC15697	COG1136	ABC-type lipoprotein export system, ATPase component	Cell wall/membrane/envelope biogenesis	M	CELLULAR PROCESSES AND SIGNALING
gene2034	Scaffold1	ATCC15697	COG1136	ABC-type lipoprotein export system, ATPase component	Cell wall/membrane/envelope biogenesis	M	CELLULAR PROCESSES AND SIGNALING
gene2109	Scaffold1	ATCC15697	COG1136	ABC-type lipoprotein export system, ATPase component	Cell wall/membrane/envelope biogenesis	M	CELLULAR PROCESSES AND SIGNALING
gene2258	Scaffold1	ATCC15697	COG1136	ABC-type lipoprotein export system, ATPase component	Cell wall/membrane/envelope biogenesis	M	CELLULAR PROCESSES AND SIGNALING
gene2446	Scaffold1	ATCC15697	COG1136	ABC-type lipoprotein export system, ATPase component	Cell wall/membrane/envelope biogenesis	M	CELLULAR PROCESSES AND SIGNALING
gene2526	Scaffold1	ATCC15697	COG1136	ABC-type lipoprotein export system, ATPase component	Cell wall/membrane/envelope biogenesis	M	CELLULAR PROCESSES AND SIGNALING
gene2570	Scaffold1	ATCC15697	COG1136	ABC-type lipoprotein export system, ATPase component	Cell wall/membrane/envelope biogenesis	M	CELLULAR PROCESSES AND SIGNALING
gene0207	Scaffold1	ATCC15697	COG3976	Uncharacterized conserved protein, contains FMN-binding domain	General function prediction only	R	POORLY CHARACTERIZED
gene0209	Scaffold1	ATCC15697	COG1511	Uncharacterized membrane protein YhgE, phage infection protein (PIP) family	Function unknown	S	POORLY CHARACTERIZED
gene0210	Scaffold1	ATCC15697	COG1511	Uncharacterized membrane protein YhgE, phage infection protein (PIP) family	Function unknown	S	POORLY CHARACTERIZED
gene2580	Scaffold1	ATCC15697	COG1511	Uncharacterized membrane protein YhgE, phage infection protein (PIP) family	Function unknown	S	POORLY CHARACTERIZED
gene2581	Scaffold1	ATCC15697	COG1511	Uncharacterized membrane protein YhgE, phage infection protein (PIP) family	Function unknown	S	POORLY CHARACTERIZED
gene0211	Scaffold1	ATCC15697	COG4905	Uncharacterized membrane protein	Function unknown	S	POORLY CHARACTERIZED
gene1989	Scaffold1	ATCC15697	COG4905	Uncharacterized membrane protein	Function unknown	S	POORLY CHARACTERIZED
gene0212	Scaffold1	ATCC15697	COG0362	6-phosphogluconate dehydrogenase	Carbohydrate transport and metabolism	G	METABOLISM
gene0686	Scaffold1	ATCC15697	COG0362	6-phosphogluconate dehydrogenase	Carbohydrate transport and metabolism	G	METABOLISM
gene0213	Scaffold1	ATCC15697	COG0363	6-phosphogluconolactonase/Glucosamine-6-phosphate isomerase/deaminase	Carbohydrate transport and metabolism	G	METABOLISM
gene0903	Scaffold1	ATCC15697	COG0363	6-phosphogluconolactonase/Glucosamine-6-phosphate isomerase/deaminase	Carbohydrate transport and metabolism	G	METABOLISM
gene0214	Scaffold1	ATCC15697	COG3429	Glucose-6-phosphate dehydrogenase assembly protein OpcA, contains a peptidoglycan-binding domain	Carbohydrate transport and metabolism	G	METABOLISM
gene0215	Scaffold1	ATCC15697	COG0364	Glucose-6-phosphate 1-dehydrogenase	Carbohydrate transport and metabolism	G	METABOLISM
gene0224	Scaffold1	ATCC15697	COG0463	Glycosyltransferase involved in cell wall bisynthesis	Cell wall/membrane/envelope biogenesis	M	CELLULAR PROCESSES AND SIGNALING
gene2224	Scaffold1	ATCC15697	COG0463	Glycosyltransferase involved in cell wall bisynthesis	Cell wall/membrane/envelope biogenesis	M	CELLULAR PROCESSES AND SIGNALING
gene2228	Scaffold1	ATCC15697	COG0463	Glycosyltransferase involved in cell wall bisynthesis	Cell wall/membrane/envelope biogenesis	M	CELLULAR PROCESSES AND SIGNALING
gene2513	Scaffold1	ATCC15697	COG0463	Glycosyltransferase involved in cell wall bisynthesis	Cell wall/membrane/envelope biogenesis	M	CELLULAR PROCESSES AND SIGNALING
gene2517	Scaffold1	ATCC15697	COG0463	Glycosyltransferase involved in cell wall bisynthesis	Cell wall/membrane/envelope biogenesis	M	CELLULAR PROCESSES AND SIGNALING
gene2614	Scaffold1	ATCC15697	COG0463	Glycosyltransferase involved in cell wall bisynthesis	Cell wall/membrane/envelope biogenesis	M	CELLULAR PROCESSES AND SIGNALING
gene0226	Scaffold1	ATCC15697	COG3877	Predicted DNA-binding transcriptional regulator with XRE-family HTH domain, DUF2089 family	Transcription	K	INFORMATION STORAGE AND PROCESSING
gene1497	Scaffold1	ATCC15697	COG3877	Predicted DNA-binding transcriptional regulator with XRE-family HTH domain, DUF2089 family	Transcription	K	INFORMATION STORAGE AND PROCESSING
gene0228	Scaffold1	ATCC15697	COG0552	Signal recognition particle GTPase FtsY	Intracellular trafficking, secretion, and vesicular transport	U	CELLULAR PROCESSES AND SIGNALING
gene0229	Scaffold1	ATCC15697	COG0004	Ammonia channel protein AmtB	Inorganic ion transport and metabolism	P	METABOLISM
gene0230	Scaffold1	ATCC15697	COG0347	Nitrogen regulatory protein PII	Signal transduction mechanisms;Amino acid transport and metabolism	T;E	CELLULAR PROCESSES AND SIGNALING;METABOLISM
gene0231	Scaffold1	ATCC15697	COG2844	UTP:GlnB (protein PII) uridylyltransferase	Posttranslational modification, protein turnover, chaperones;Signal transduction mechanisms	O;T	CELLULAR PROCESSES AND SIGNALING;CELLULAR PROCESSES AND SIGNALING
gene0232	Scaffold1	ATCC15697	COG0534	Na+-driven multidrug efflux pump, DinF/NorM/MATE family	Defense mechanisms	V	CELLULAR PROCESSES AND SIGNALING
gene1120	Scaffold1	ATCC15697	COG0534	Na+-driven multidrug efflux pump, DinF/NorM/MATE family	Defense mechanisms	V	CELLULAR PROCESSES AND SIGNALING
gene1790	Scaffold1	ATCC15697	COG0534	Na+-driven multidrug efflux pump, DinF/NorM/MATE family	Defense mechanisms	V	CELLULAR PROCESSES AND SIGNALING
gene2022	Scaffold1	ATCC15697	COG0534	Na+-driven multidrug efflux pump, DinF/NorM/MATE family	Defense mechanisms	V	CELLULAR PROCESSES AND SIGNALING
gene0233	Scaffold1	ATCC15697	COG0305	Replicative DNA helicase	Replication, recombination and repair	L	INFORMATION STORAGE AND PROCESSING
gene1283	Scaffold1	ATCC15697	COG0305	Replicative DNA helicase	Replication, recombination and repair	L	INFORMATION STORAGE AND PROCESSING
gene0234	Scaffold1	ATCC15697	COG0769	UDP-N-acetylmuramyl tripeptide synthase	Cell wall/membrane/envelope biogenesis	M	CELLULAR PROCESSES AND SIGNALING
gene0915	Scaffold1	ATCC15697	COG0769	UDP-N-acetylmuramyl tripeptide synthase	Cell wall/membrane/envelope biogenesis	M	CELLULAR PROCESSES AND SIGNALING
gene0235	Scaffold1	ATCC15697	COG3442	Glutamine amidotransferase related to the GATase domain of CobQ	General function prediction only	R	POORLY CHARACTERIZED
gene0236	Scaffold1	ATCC15697	COG3937	Polyhydroxyalkanoate synthesis regulator phasin	Secondary metabolites biosynthesis, transport and catabolism;Signal transduction mechanisms	Q;T	METABOLISM;CELLULAR PROCESSES AND SIGNALING
gene0237	Scaffold1	ATCC15697	COG0661	Predicted protein kinase regulating ubiquinone biosynthesis, AarF/ABC1/UbiB family	Coenzyme transport and metabolism;Signal transduction mechanisms	H;T	METABOLISM;CELLULAR PROCESSES AND SIGNALING
gene0238	Scaffold1	ATCC15697	COG0325	Pyridoxal 5'-phosphate homeostasis protein YggS, UPF0001 family	Coenzyme transport and metabolism	H	METABOLISM
gene0239	Scaffold1	ATCC15697	COG0462	Phosphoribosylpyrophosphate synthetase	Nucleotide transport and metabolism	F	METABOLISM
gene1833	Scaffold1	ATCC15697	COG0462	Phosphoribosylpyrophosphate synthetase	Nucleotide transport and metabolism	F	METABOLISM
gene0240	Scaffold1	ATCC15697	COG0360	Ribosomal protein S6	Translation, ribosomal structure and biogenesis	J	INFORMATION STORAGE AND PROCESSING
gene0241	Scaffold1	ATCC15697	COG0629	Single-stranded DNA-binding protein	Replication, recombination and repair	L	INFORMATION STORAGE AND PROCESSING
gene0608	Scaffold1	ATCC15697	COG0629	Single-stranded DNA-binding protein	Replication, recombination and repair	L	INFORMATION STORAGE AND PROCESSING
gene1592	Scaffold1	ATCC15697	COG0629	Single-stranded DNA-binding protein	Replication, recombination and repair	L	INFORMATION STORAGE AND PROCESSING
gene1901	Scaffold1	ATCC15697	COG0629	Single-stranded DNA-binding protein	Replication, recombination and repair	L	INFORMATION STORAGE AND PROCESSING
gene0242	Scaffold1	ATCC15697	COG0238	Ribosomal protein S18	Translation, ribosomal structure and biogenesis	J	INFORMATION STORAGE AND PROCESSING
gene0243	Scaffold1	ATCC15697	COG0359	Ribosomal protein L9	Translation, ribosomal structure and biogenesis	J	INFORMATION STORAGE AND PROCESSING
gene0245	Scaffold1	ATCC15697	COG3464	Transposase	Mobilome: prophages, transposons	X	CELLULAR PROCESSES AND SIGNALING
gene0838	Scaffold1	ATCC15697	COG3464	Transposase	Mobilome: prophages, transposons	X	CELLULAR PROCESSES AND SIGNALING
gene0274	Scaffold1	ATCC15697	COG3464	Transposase	Mobilome: prophages, transposons	X	CELLULAR PROCESSES AND SIGNALING
gene0452	Scaffold1	ATCC15697	COG3464	Transposase	Mobilome: prophages, transposons	X	CELLULAR PROCESSES AND SIGNALING
gene1015	Scaffold1	ATCC15697	COG3464	Transposase	Mobilome: prophages, transposons	X	CELLULAR PROCESSES AND SIGNALING
gene2239	Scaffold1	ATCC15697	COG3464	Transposase	Mobilome: prophages, transposons	X	CELLULAR PROCESSES AND SIGNALING
gene0248	Scaffold1	ATCC15697	COG1682	ABC-type polysaccharide/teichoic acid/polyol phosphate export permease	Carbohydrate transport and metabolism	G	METABOLISM
gene2519	Scaffold1	ATCC15697	COG1682	ABC-type polysaccharide/teichoic acid/polyol phosphate export permease	Carbohydrate transport and metabolism	G	METABOLISM
gene0254	Scaffold1	ATCC15697	COG3669	Alpha-L-fucosidase	Carbohydrate transport and metabolism	G	METABOLISM
gene0440	Scaffold1	ATCC15697	COG3669	Alpha-L-fucosidase	Carbohydrate transport and metabolism	G	METABOLISM
gene2471	Scaffold1	ATCC15697	COG3669	Alpha-L-fucosidase	Carbohydrate transport and metabolism	G	METABOLISM
gene0256	Scaffold1	ATCC15697	COG0580	Glycerol uptake facilitator or related aquaporin (Major Intrinsic protein Family)	Carbohydrate transport and metabolism	G	METABOLISM
gene1203	Scaffold1	ATCC15697	COG0580	Glycerol uptake facilitator or related aquaporin (Major Intrinsic protein Family)	Carbohydrate transport and metabolism	G	METABOLISM
gene0258	Scaffold1	ATCC15697	COG1937	DNA-binding transcriptional regulator, FrmR family	Transcription	K	INFORMATION STORAGE AND PROCESSING
gene0259	Scaffold1	ATCC15697	COG1322	DNA anti-recombination protein (rearrangement mutator) RmuC	Replication, recombination and repair	L	INFORMATION STORAGE AND PROCESSING
gene0260	Scaffold1	ATCC15697	COG0461	Orotate phosphoribosyltransferase	Nucleotide transport and metabolism	F	METABOLISM
gene1525	Scaffold1	ATCC15697	COG0461	Orotate phosphoribosyltransferase	Nucleotide transport and metabolism	F	METABOLISM
gene0261	Scaffold1	ATCC15697	COG0566	tRNA G18 (ribose-2'-O)-methylase SpoU	Translation, ribosomal structure and biogenesis	J	INFORMATION STORAGE AND PROCESSING
gene1688	Scaffold1	ATCC15697	COG0566	tRNA G18 (ribose-2'-O)-methylase SpoU	Translation, ribosomal structure and biogenesis	J	INFORMATION STORAGE AND PROCESSING
gene2006	Scaffold1	ATCC15697	COG0566	tRNA G18 (ribose-2'-O)-methylase SpoU	Translation, ribosomal structure and biogenesis	J	INFORMATION STORAGE AND PROCESSING
gene2610	Scaffold1	ATCC15697	COG0566	tRNA G18 (ribose-2'-O)-methylase SpoU	Translation, ribosomal structure and biogenesis	J	INFORMATION STORAGE AND PROCESSING
gene0263	Scaffold1	ATCC15697	COG0721	Asp-tRNAAsn/Glu-tRNAGln amidotransferase C subunit	Translation, ribosomal structure and biogenesis	J	INFORMATION STORAGE AND PROCESSING
gene0264	Scaffold1	ATCC15697	COG0154	Asp-tRNAAsn/Glu-tRNAGln amidotransferase A subunit or related amidase	Translation, ribosomal structure and biogenesis	J	INFORMATION STORAGE AND PROCESSING
gene0265	Scaffold1	ATCC15697	COG0064	Asp-tRNAAsn/Glu-tRNAGln amidotransferase B subunit	Translation, ribosomal structure and biogenesis	J	INFORMATION STORAGE AND PROCESSING
gene0266	Scaffold1	ATCC15697	COG1670	Protein N-acetyltransferase, RimJ/RimL family	Translation, ribosomal structure and biogenesis;Posttranslational modification, protein turnover, chaperones	J;O	INFORMATION STORAGE AND PROCESSING;CELLULAR PROCESSES AND SIGNALING
gene2387	Scaffold1	ATCC15697	COG1670	Protein N-acetyltransferase, RimJ/RimL family	Translation, ribosomal structure and biogenesis;Posttranslational modification, protein turnover, chaperones	J;O	INFORMATION STORAGE AND PROCESSING;CELLULAR PROCESSES AND SIGNALING
gene0269	Scaffold1	ATCC15697	COG1232	Protoporphyrinogen oxidase HemY/PPOX	Coenzyme transport and metabolism	H	METABOLISM
gene0270	Scaffold1	ATCC15697	COG1158	Transcription termination factor Rho	Transcription	K	INFORMATION STORAGE AND PROCESSING
gene0273	Scaffold1	ATCC15697	COG3250	Beta-galactosidase/beta-glucuronidase	Carbohydrate transport and metabolism	G	METABOLISM
gene2016	Scaffold1	ATCC15697	COG3250	Beta-galactosidase/beta-glucuronidase	Carbohydrate transport and metabolism	G	METABOLISM
gene2469	Scaffold1	ATCC15697	COG3250	Beta-galactosidase/beta-glucuronidase	Carbohydrate transport and metabolism	G	METABOLISM
gene0276	Scaffold1	ATCC15697	COG4974	Site-specific recombinase XerD	Replication, recombination and repair	L	INFORMATION STORAGE AND PROCESSING
gene0292	Scaffold1	ATCC15697	COG4974	Site-specific recombinase XerD	Replication, recombination and repair	L	INFORMATION STORAGE AND PROCESSING
gene0927	Scaffold1	ATCC15697	COG4974	Site-specific recombinase XerD	Replication, recombination and repair	L	INFORMATION STORAGE AND PROCESSING
gene0943	Scaffold1	ATCC15697	COG4974	Site-specific recombinase XerD	Replication, recombination and repair	L	INFORMATION STORAGE AND PROCESSING
gene1055	Scaffold1	ATCC15697	COG4974	Site-specific recombinase XerD	Replication, recombination and repair	L	INFORMATION STORAGE AND PROCESSING
gene1181	Scaffold1	ATCC15697	COG4974	Site-specific recombinase XerD	Replication, recombination and repair	L	INFORMATION STORAGE AND PROCESSING
gene1424	Scaffold1	ATCC15697	COG4974	Site-specific recombinase XerD	Replication, recombination and repair	L	INFORMATION STORAGE AND PROCESSING
gene1575	Scaffold1	ATCC15697	COG4974	Site-specific recombinase XerD	Replication, recombination and repair	L	INFORMATION STORAGE AND PROCESSING
gene1778	Scaffold1	ATCC15697	COG4974	Site-specific recombinase XerD	Replication, recombination and repair	L	INFORMATION STORAGE AND PROCESSING
gene1846	Scaffold1	ATCC15697	COG4974	Site-specific recombinase XerD	Replication, recombination and repair	L	INFORMATION STORAGE AND PROCESSING
gene1889	Scaffold1	ATCC15697	COG4974	Site-specific recombinase XerD	Replication, recombination and repair	L	INFORMATION STORAGE AND PROCESSING
gene0278	Scaffold1	ATCC15697	COG1605	Chorismate mutase	Amino acid transport and metabolism	E	METABOLISM
gene0280	Scaffold1	ATCC15697	COG0525	Valyl-tRNA synthetase	Translation, ribosomal structure and biogenesis	J	INFORMATION STORAGE AND PROCESSING
gene0282	Scaffold1	ATCC15697	COG0177	Endonuclease III	Replication, recombination and repair	L	INFORMATION STORAGE AND PROCESSING
gene0283	Scaffold1	ATCC15697	COG0745	DNA-binding response regulator, OmpR family, contains REC and winged-helix (wHTH) domain	Signal transduction mechanisms;Transcription	T;K	CELLULAR PROCESSES AND SIGNALING;INFORMATION STORAGE AND PROCESSING
gene0372	Scaffold1	ATCC15697	COG0745	DNA-binding response regulator, OmpR family, contains REC and winged-helix (wHTH) domain	Signal transduction mechanisms;Transcription	T;K	CELLULAR PROCESSES AND SIGNALING;INFORMATION STORAGE AND PROCESSING
gene0524	Scaffold1	ATCC15697	COG0745	DNA-binding response regulator, OmpR family, contains REC and winged-helix (wHTH) domain	Signal transduction mechanisms;Transcription	T;K	CELLULAR PROCESSES AND SIGNALING;INFORMATION STORAGE AND PROCESSING
gene0718	Scaffold1	ATCC15697	COG0745	DNA-binding response regulator, OmpR family, contains REC and winged-helix (wHTH) domain	Signal transduction mechanisms;Transcription	T;K	CELLULAR PROCESSES AND SIGNALING;INFORMATION STORAGE AND PROCESSING
gene0986	Scaffold1	ATCC15697	COG0745	DNA-binding response regulator, OmpR family, contains REC and winged-helix (wHTH) domain	Signal transduction mechanisms;Transcription	T;K	CELLULAR PROCESSES AND SIGNALING;INFORMATION STORAGE AND PROCESSING
gene1027	Scaffold1	ATCC15697	COG0745	DNA-binding response regulator, OmpR family, contains REC and winged-helix (wHTH) domain	Signal transduction mechanisms;Transcription	T;K	CELLULAR PROCESSES AND SIGNALING;INFORMATION STORAGE AND PROCESSING
gene1871	Scaffold1	ATCC15697	COG0745	DNA-binding response regulator, OmpR family, contains REC and winged-helix (wHTH) domain	Signal transduction mechanisms;Transcription	T;K	CELLULAR PROCESSES AND SIGNALING;INFORMATION STORAGE AND PROCESSING
gene0285	Scaffold1	ATCC15697	COG1971	Putative Mn2+ efflux pump MntP	Inorganic ion transport and metabolism	P	METABOLISM
gene0286	Scaffold1	ATCC15697	COG0221	Inorganic pyrophosphatase	Energy production and conversion	C	METABOLISM
gene0289	Scaffold1	ATCC15697	COG1647	Esterase/lipase	Secondary metabolites biosynthesis, transport and catabolism	Q	METABOLISM
gene0291	Scaffold1	ATCC15697	COG1874	Beta-galactosidase GanA	Carbohydrate transport and metabolism	G	METABOLISM
gene0356	Scaffold1	ATCC15697	COG1874	Beta-galactosidase GanA	Carbohydrate transport and metabolism	G	METABOLISM
gene0453	Scaffold1	ATCC15697	COG1874	Beta-galactosidase GanA	Carbohydrate transport and metabolism	G	METABOLISM
gene2242	Scaffold1	ATCC15697	COG1874	Beta-galactosidase GanA	Carbohydrate transport and metabolism	G	METABOLISM
gene2141	Scaffold1	ATCC15697	COG1874	Beta-galactosidase GanA	Carbohydrate transport and metabolism	G	METABOLISM
gene2549	Scaffold1	ATCC15697	COG1874	Beta-galactosidase GanA	Carbohydrate transport and metabolism	G	METABOLISM
gene0293	Scaffold1	ATCC15697	COG4123	tRNA1(Val) A37 N6-methylase TrmN6	Translation, ribosomal structure and biogenesis	J	INFORMATION STORAGE AND PROCESSING
gene0294	Scaffold1	ATCC15697	COG0346	Catechol 2,3-dioxygenase or related enzyme, vicinal oxygen chelate (VOC) family	Secondary metabolites biosynthesis, transport and catabolism	Q	METABOLISM
gene1749	Scaffold1	ATCC15697	COG0346	Catechol 2,3-dioxygenase or related enzyme, vicinal oxygen chelate (VOC) family	Secondary metabolites biosynthesis, transport and catabolism	Q	METABOLISM
gene2064	Scaffold1	ATCC15697	COG0346	Catechol 2,3-dioxygenase or related enzyme, vicinal oxygen chelate (VOC) family	Secondary metabolites biosynthesis, transport and catabolism	Q	METABOLISM
gene0295	Scaffold1	ATCC15697	COG1476	DNA-binding transcriptional regulator, XRE-family HTH domain	Transcription	K	INFORMATION STORAGE AND PROCESSING
gene0299	Scaffold1	ATCC15697	COG1674	DNA segregation ATPase FtsK/SpoIIIE or related protein	Cell cycle control, cell division, chromosome partitioning	D	CELLULAR PROCESSES AND SIGNALING
gene0965	Scaffold1	ATCC15697	COG1674	DNA segregation ATPase FtsK/SpoIIIE or related protein	Cell cycle control, cell division, chromosome partitioning	D	CELLULAR PROCESSES AND SIGNALING
gene1018	Scaffold1	ATCC15697	COG1674	DNA segregation ATPase FtsK/SpoIIIE or related protein	Cell cycle control, cell division, chromosome partitioning	D	CELLULAR PROCESSES AND SIGNALING
gene1233	Scaffold1	ATCC15697	COG1674	DNA segregation ATPase FtsK/SpoIIIE or related protein	Cell cycle control, cell division, chromosome partitioning	D	CELLULAR PROCESSES AND SIGNALING
gene1300	Scaffold1	ATCC15697	COG1674	DNA segregation ATPase FtsK/SpoIIIE or related protein	Cell cycle control, cell division, chromosome partitioning	D	CELLULAR PROCESSES AND SIGNALING
gene1881	Scaffold1	ATCC15697	COG1674	DNA segregation ATPase FtsK/SpoIIIE or related protein	Cell cycle control, cell division, chromosome partitioning	D	CELLULAR PROCESSES AND SIGNALING
gene0306	Scaffold1	ATCC15697	COG2929	Uncharacterized conserved protein, DUF497 family	Function unknown	S	POORLY CHARACTERIZED
gene0307	Scaffold1	ATCC15697	COG1897	Homoserine O-succinyltransferase	Amino acid transport and metabolism	E	METABOLISM
gene0308	Scaffold1	ATCC15697	COG0356	FoF1-type ATP synthase, membrane subunit a	Energy production and conversion	C	METABOLISM
gene0309	Scaffold1	ATCC15697	COG0636	FoF1-type ATP synthase, membrane subunit c/Archaeal/vacuolar-type H+-ATPase, subunit K	Energy production and conversion	C	METABOLISM
gene0310	Scaffold1	ATCC15697	COG0711	FoF1-type ATP synthase, membrane subunit b or b'	Energy production and conversion	C	METABOLISM
gene0311	Scaffold1	ATCC15697	COG0712	FoF1-type ATP synthase, delta subunit	Energy production and conversion	C	METABOLISM
gene0312	Scaffold1	ATCC15697	COG0056	FoF1-type ATP synthase, alpha subunit	Energy production and conversion	C	METABOLISM
gene0313	Scaffold1	ATCC15697	COG0224	FoF1-type ATP synthase, gamma subunit	Energy production and conversion	C	METABOLISM
gene0314	Scaffold1	ATCC15697	COG0055	FoF1-type ATP synthase, beta subunit	Energy production and conversion	C	METABOLISM
gene0315	Scaffold1	ATCC15697	COG0355	FoF1-type ATP synthase, epsilon subunit	Energy production and conversion	C	METABOLISM
gene0316	Scaffold1	ATCC15697	COG1637	Endonuclease NucS, RecB family	Replication, recombination and repair	L	INFORMATION STORAGE AND PROCESSING
gene0317	Scaffold1	ATCC15697	COG0545	FKBP-type peptidyl-prolyl cis-trans isomerase	Posttranslational modification, protein turnover, chaperones	O	CELLULAR PROCESSES AND SIGNALING
gene1886	Scaffold1	ATCC15697	COG0545	FKBP-type peptidyl-prolyl cis-trans isomerase	Posttranslational modification, protein turnover, chaperones	O	CELLULAR PROCESSES AND SIGNALING
gene0320	Scaffold1	ATCC15697	COG3118	Chaperedoxin CnoX, contains thioredoxin-like and TPR-like domains, YbbN/TrxSC family	Posttranslational modification, protein turnover, chaperones	O	CELLULAR PROCESSES AND SIGNALING
gene2201	Scaffold1	ATCC15697	COG3118	Chaperedoxin CnoX, contains thioredoxin-like and TPR-like domains, YbbN/TrxSC family	Posttranslational modification, protein turnover, chaperones	O	CELLULAR PROCESSES AND SIGNALING
gene0321	Scaffold1	ATCC15697	COG2954	CYTH domain, found in class IV adenylate cyclase and various triphosphatases	General function prediction only	R	POORLY CHARACTERIZED
gene0323	Scaffold1	ATCC15697	COG0251	Enamine deaminase RidA, house cleaning of reactive enamine intermediates, YjgF/YER057c/UK114 family	Defense mechanisms	V	CELLULAR PROCESSES AND SIGNALING
gene0324	Scaffold1	ATCC15697	COG0204	1-acyl-sn-glycerol-3-phosphate acyltransferase	Lipid transport and metabolism	I	METABOLISM
gene0977	Scaffold1	ATCC15697	COG0204	1-acyl-sn-glycerol-3-phosphate acyltransferase	Lipid transport and metabolism	I	METABOLISM
gene0325	Scaffold1	ATCC15697	COG0240	Glycerol-3-phosphate dehydrogenase	Energy production and conversion	C	METABOLISM
gene0326	Scaffold1	ATCC15697	COG1181	D-alanine-D-alanine ligase or related ATP-grasp enzyme	Cell wall/membrane/envelope biogenesis;General function prediction only	M;R	CELLULAR PROCESSES AND SIGNALING;POORLY CHARACTERIZED
gene0327	Scaffold1	ATCC15697	COG1840	ABC-type Fe3+ transport system, periplasmic component	Inorganic ion transport and metabolism	P	METABOLISM
gene0328	Scaffold1	ATCC15697	COG4132	ABC-type uncharacterized transport system, permease component	General function prediction only	R	POORLY CHARACTERIZED
gene0673	Scaffold1	ATCC15697	COG4132	ABC-type uncharacterized transport system, permease component	General function prediction only	R	POORLY CHARACTERIZED
gene0329	Scaffold1	ATCC15697	COG1177	ABC-type spermidine/putrescine transport system, permease component II	Amino acid transport and metabolism	E	METABOLISM
gene0674	Scaffold1	ATCC15697	COG1177	ABC-type spermidine/putrescine transport system, permease component II	Amino acid transport and metabolism	E	METABOLISM
gene0330	Scaffold1	ATCC15697	COG3842	ABC-type Fe3+/spermidine/putrescine transport systems, ATPase component	Amino acid transport and metabolism	E	METABOLISM
gene0675	Scaffold1	ATCC15697	COG3842	ABC-type Fe3+/spermidine/putrescine transport systems, ATPase component	Amino acid transport and metabolism	E	METABOLISM
gene0331	Scaffold1	ATCC15697	COG1266	Membrane protease YdiL, CAAX protease family	Posttranslational modification, protein turnover, chaperones	O	CELLULAR PROCESSES AND SIGNALING
gene0332	Scaffold1	ATCC15697	COG0668	Small-conductance mechanosensitive channel	Cell wall/membrane/envelope biogenesis	M	CELLULAR PROCESSES AND SIGNALING
gene0333	Scaffold1	ATCC15697	COG1027	Aspartate ammonia-lyase	Amino acid transport and metabolism	E	METABOLISM
gene0335	Scaffold1	ATCC15697	COG3247	Acid resistance membrane protein HdeD, DUF308 family	General function prediction only	R	POORLY CHARACTERIZED
gene1523	Scaffold1	ATCC15697	COG3247	Acid resistance membrane protein HdeD, DUF308 family	General function prediction only	R	POORLY CHARACTERIZED
gene0610	Scaffold1	ATCC15697	COG3247	Acid resistance membrane protein HdeD, DUF308 family	General function prediction only	R	POORLY CHARACTERIZED
gene0336	Scaffold1	ATCC15697	COG0350	DNA repair enzyme Ada (O6-methylguanine-DNA--protein-cysteine methyltransferase)	Replication, recombination and repair	L	INFORMATION STORAGE AND PROCESSING
gene0337	Scaffold1	ATCC15697	COG0431	NAD(P)H-dependent FMN reductase	Energy production and conversion	C	METABOLISM
gene0346	Scaffold1	ATCC15697	COG2270	MFS-type transporter involved in bile tolerance, Atg22 family	General function prediction only	R	POORLY CHARACTERIZED
gene0347	Scaffold1	ATCC15697	COG0524	Sugar or nucleoside kinase, ribokinase family	Carbohydrate transport and metabolism	G	METABOLISM
gene0659	Scaffold1	ATCC15697	COG0524	Sugar or nucleoside kinase, ribokinase family	Carbohydrate transport and metabolism	G	METABOLISM
gene0899	Scaffold1	ATCC15697	COG0524	Sugar or nucleoside kinase, ribokinase family	Carbohydrate transport and metabolism	G	METABOLISM
gene0984	Scaffold1	ATCC15697	COG0524	Sugar or nucleoside kinase, ribokinase family	Carbohydrate transport and metabolism	G	METABOLISM
gene0348	Scaffold1	ATCC15697	COG0227	Ribosomal protein L28	Translation, ribosomal structure and biogenesis	J	INFORMATION STORAGE AND PROCESSING
gene2089	Scaffold1	ATCC15697	COG0227	Ribosomal protein L28	Translation, ribosomal structure and biogenesis	J	INFORMATION STORAGE AND PROCESSING
gene0349	Scaffold1	ATCC15697	COG1200	RecG-like helicase	Replication, recombination and repair	L	INFORMATION STORAGE AND PROCESSING
gene0354	Scaffold1	ATCC15697	COG4948	L-alanine-DL-glutamate epimerase or related enzyme of enolase superfamily	Cell wall/membrane/envelope biogenesis;General function prediction only	M;R	CELLULAR PROCESSES AND SIGNALING;POORLY CHARACTERIZED
gene2475	Scaffold1	ATCC15697	COG4948	L-alanine-DL-glutamate epimerase or related enzyme of enolase superfamily	Cell wall/membrane/envelope biogenesis;General function prediction only	M;R	CELLULAR PROCESSES AND SIGNALING;POORLY CHARACTERIZED
gene0687	Scaffold1	ATCC15697	COG4948	L-alanine-DL-glutamate epimerase or related enzyme of enolase superfamily	Cell wall/membrane/envelope biogenesis;General function prediction only	M;R	CELLULAR PROCESSES AND SIGNALING;POORLY CHARACTERIZED
gene2443	Scaffold1	ATCC15697	COG4948	L-alanine-DL-glutamate epimerase or related enzyme of enolase superfamily	Cell wall/membrane/envelope biogenesis;General function prediction only	M;R	CELLULAR PROCESSES AND SIGNALING;POORLY CHARACTERIZED
gene0357	Scaffold1	ATCC15697	COG0286	Type I restriction-modification system, DNA methylase subunit	Defense mechanisms	V	CELLULAR PROCESSES AND SIGNALING
gene1397	Scaffold1	ATCC15697	COG0286	Type I restriction-modification system, DNA methylase subunit	Defense mechanisms	V	CELLULAR PROCESSES AND SIGNALING
gene0359	Scaffold1	ATCC15697	COG0742	16S rRNA G966 N2-methylase RsmD	Translation, ribosomal structure and biogenesis	J	INFORMATION STORAGE AND PROCESSING
gene0360	Scaffold1	ATCC15697	COG0336	tRNA G37 N-methylase TrmD	Translation, ribosomal structure and biogenesis	J	INFORMATION STORAGE AND PROCESSING
gene0361	Scaffold1	ATCC15697	COG0826	23S rRNA C2501 and tRNA U34 5'-hydroxylation protein RlhA/YrrN/YrrO, U32 peptidase family	Translation, ribosomal structure and biogenesis	J	INFORMATION STORAGE AND PROCESSING
gene0362	Scaffold1	ATCC15697	COG1496	Copper oxidase (laccase) domain	Inorganic ion transport and metabolism	P	METABOLISM
gene0363	Scaffold1	ATCC15697	COG1211	2-C-methyl-D-erythritol 4-phosphate cytidylyltransferase	Lipid transport and metabolism	I	METABOLISM
gene0364	Scaffold1	ATCC15697	COG2039	Pyrrolidone-carboxylate peptidase (N-terminal pyroglutamyl peptidase)	Posttranslational modification, protein turnover, chaperones	O	CELLULAR PROCESSES AND SIGNALING
gene1092	Scaffold1	ATCC15697	COG2039	Pyrrolidone-carboxylate peptidase (N-terminal pyroglutamyl peptidase)	Posttranslational modification, protein turnover, chaperones	O	CELLULAR PROCESSES AND SIGNALING
gene0365	Scaffold1	ATCC15697	COG3264	Small-conductance mechanosensitive channel MscK	Cell wall/membrane/envelope biogenesis	M	CELLULAR PROCESSES AND SIGNALING
gene0824	Scaffold1	ATCC15697	COG3264	Small-conductance mechanosensitive channel MscK	Cell wall/membrane/envelope biogenesis	M	CELLULAR PROCESSES AND SIGNALING
gene0366	Scaffold1	ATCC15697	COG3579	Aminopeptidase C	Amino acid transport and metabolism	E	METABOLISM
gene2556	Scaffold1	ATCC15697	COG3579	Aminopeptidase C	Amino acid transport and metabolism	E	METABOLISM
gene0367	Scaffold1	ATCC15697	COG0722	3-deoxy-D-arabino-heptulosonate 7-phosphate (DAHP) synthase	Amino acid transport and metabolism	E	METABOLISM
gene0368	Scaffold1	ATCC15697	COG0722	3-deoxy-D-arabino-heptulosonate 7-phosphate (DAHP) synthase	Amino acid transport and metabolism	E	METABOLISM
gene0369	Scaffold1	ATCC15697	COG0775	Nucleoside phosphorylase/nucleosidase, includes 5'-methylthioadenosine/S-adenosylhomocysteine nucleosidase MtnN and futalosine hydrolase MqnB	Nucleotide transport and metabolism;Coenzyme transport and metabolism	F;H	METABOLISM;METABOLISM
gene0371	Scaffold1	ATCC15697	COG5002	Sensor histidine kinase WalK	Signal transduction mechanisms	T	CELLULAR PROCESSES AND SIGNALING
gene0373	Scaffold1	ATCC15697	COG0226	ABC-type phosphate transport system, periplasmic component	Inorganic ion transport and metabolism	P	METABOLISM
gene0374	Scaffold1	ATCC15697	COG0573	ABC-type phosphate transport system, permease component	Inorganic ion transport and metabolism	P	METABOLISM
gene0375	Scaffold1	ATCC15697	COG0581	ABC-type phosphate transport system, permease component	Inorganic ion transport and metabolism	P	METABOLISM
gene0376	Scaffold1	ATCC15697	COG1117	ABC-type phosphate transport system, ATPase component	Inorganic ion transport and metabolism	P	METABOLISM
gene0377	Scaffold1	ATCC15697	COG1704	Magnetosome formation protein MamQ, lipoprotein antigen LemA family	Cell wall/membrane/envelope biogenesis	M	CELLULAR PROCESSES AND SIGNALING
gene0378	Scaffold1	ATCC15697	COG4907	Uncharacterized membrane protein	Function unknown	S	POORLY CHARACTERIZED
gene0379	Scaffold1	ATCC15697	COG4907	Uncharacterized membrane protein	Function unknown	S	POORLY CHARACTERIZED
gene0380	Scaffold1	ATCC15697	COG4907	Uncharacterized membrane protein	Function unknown	S	POORLY CHARACTERIZED
gene0381	Scaffold1	ATCC15697	COG4907	Uncharacterized membrane protein	Function unknown	S	POORLY CHARACTERIZED
gene0383	Scaffold1	ATCC15697	COG0667	Pyridoxal reductase PdxI or related oxidoreductase, aldo/keto reductase family	Coenzyme transport and metabolism;General function prediction only	H;R	METABOLISM;POORLY CHARACTERIZED
gene0417	Scaffold1	ATCC15697	COG0667	Pyridoxal reductase PdxI or related oxidoreductase, aldo/keto reductase family	Coenzyme transport and metabolism;General function prediction only	H;R	METABOLISM;POORLY CHARACTERIZED
gene1957	Scaffold1	ATCC15697	COG0667	Pyridoxal reductase PdxI or related oxidoreductase, aldo/keto reductase family	Coenzyme transport and metabolism;General function prediction only	H;R	METABOLISM;POORLY CHARACTERIZED
gene2073	Scaffold1	ATCC15697	COG0667	Pyridoxal reductase PdxI or related oxidoreductase, aldo/keto reductase family	Coenzyme transport and metabolism;General function prediction only	H;R	METABOLISM;POORLY CHARACTERIZED
gene0384	Scaffold1	ATCC15697	COG1957	Inosine-uridine nucleoside N-ribohydrolase	Nucleotide transport and metabolism	F	METABOLISM
gene0657	Scaffold1	ATCC15697	COG1957	Inosine-uridine nucleoside N-ribohydrolase	Nucleotide transport and metabolism	F	METABOLISM
gene0806	Scaffold1	ATCC15697	COG1957	Inosine-uridine nucleoside N-ribohydrolase	Nucleotide transport and metabolism	F	METABOLISM
gene2131	Scaffold1	ATCC15697	COG1957	Inosine-uridine nucleoside N-ribohydrolase	Nucleotide transport and metabolism	F	METABOLISM
gene0389	Scaffold1	ATCC15697	COG3076	Regulator of RNase E activity RraB	Translation, ribosomal structure and biogenesis	J	INFORMATION STORAGE AND PROCESSING
gene0390	Scaffold1	ATCC15697	COG3550	Serine/threonine protein kinase HipA, toxin component of the HipAB toxin-antitoxin module	Signal transduction mechanisms	T	CELLULAR PROCESSES AND SIGNALING
gene1430	Scaffold1	ATCC15697	COG3550	Serine/threonine protein kinase HipA, toxin component of the HipAB toxin-antitoxin module	Signal transduction mechanisms	T	CELLULAR PROCESSES AND SIGNALING
gene2071	Scaffold1	ATCC15697	COG3550	Serine/threonine protein kinase HipA, toxin component of the HipAB toxin-antitoxin module	Signal transduction mechanisms	T	CELLULAR PROCESSES AND SIGNALING
gene2204	Scaffold1	ATCC15697	COG3550	Serine/threonine protein kinase HipA, toxin component of the HipAB toxin-antitoxin module	Signal transduction mechanisms	T	CELLULAR PROCESSES AND SIGNALING
gene0391	Scaffold1	ATCC15697	COG1396	Transcriptional regulator, contains XRE-family HTH domain	Transcription	K	INFORMATION STORAGE AND PROCESSING
gene0540	Scaffold1	ATCC15697	COG1396	Transcriptional regulator, contains XRE-family HTH domain	Transcription	K	INFORMATION STORAGE AND PROCESSING
gene0968	Scaffold1	ATCC15697	COG1396	Transcriptional regulator, contains XRE-family HTH domain	Transcription	K	INFORMATION STORAGE AND PROCESSING
gene1049	Scaffold1	ATCC15697	COG1396	Transcriptional regulator, contains XRE-family HTH domain	Transcription	K	INFORMATION STORAGE AND PROCESSING
gene1119	Scaffold1	ATCC15697	COG1396	Transcriptional regulator, contains XRE-family HTH domain	Transcription	K	INFORMATION STORAGE AND PROCESSING
gene1255	Scaffold1	ATCC15697	COG1396	Transcriptional regulator, contains XRE-family HTH domain	Transcription	K	INFORMATION STORAGE AND PROCESSING
gene1279	Scaffold1	ATCC15697	COG1396	Transcriptional regulator, contains XRE-family HTH domain	Transcription	K	INFORMATION STORAGE AND PROCESSING
gene1642	Scaffold1	ATCC15697	COG1396	Transcriptional regulator, contains XRE-family HTH domain	Transcription	K	INFORMATION STORAGE AND PROCESSING
gene2052	Scaffold1	ATCC15697	COG1396	Transcriptional regulator, contains XRE-family HTH domain	Transcription	K	INFORMATION STORAGE AND PROCESSING
gene2203	Scaffold1	ATCC15697	COG1396	Transcriptional regulator, contains XRE-family HTH domain	Transcription	K	INFORMATION STORAGE AND PROCESSING
gene2212	Scaffold1	ATCC15697	COG1396	Transcriptional regulator, contains XRE-family HTH domain	Transcription	K	INFORMATION STORAGE AND PROCESSING
gene2220	Scaffold1	ATCC15697	COG1396	Transcriptional regulator, contains XRE-family HTH domain	Transcription	K	INFORMATION STORAGE AND PROCESSING
gene0392	Scaffold1	ATCC15697	COG0806	Ribosomal 30S subunit maturation factor RimM, required for 16S rRNA processing	Translation, ribosomal structure and biogenesis	J	INFORMATION STORAGE AND PROCESSING
gene0393	Scaffold1	ATCC15697	COG1837	Predicted RNA-binding protein YlqC, contains KH domain, UPF0109 family	General function prediction only	R	POORLY CHARACTERIZED
gene0394	Scaffold1	ATCC15697	COG0228	Ribosomal protein S16	Translation, ribosomal structure and biogenesis	J	INFORMATION STORAGE AND PROCESSING
gene0395	Scaffold1	ATCC15697	COG0115	Branched-chain amino acid aminotransferase/4-amino-4-deoxychorismate lyase	Amino acid transport and metabolism;Coenzyme transport and metabolism	E;H	METABOLISM;METABOLISM
gene1674	Scaffold1	ATCC15697	COG0115	Branched-chain amino acid aminotransferase/4-amino-4-deoxychorismate lyase	Amino acid transport and metabolism;Coenzyme transport and metabolism	E;H	METABOLISM;METABOLISM
gene0396	Scaffold1	ATCC15697	COG0147	Anthranilate/para-aminobenzoate synthases component I	Amino acid transport and metabolism;Coenzyme transport and metabolism	E;H	METABOLISM;METABOLISM
gene1091	Scaffold1	ATCC15697	COG0147	Anthranilate/para-aminobenzoate synthases component I	Amino acid transport and metabolism;Coenzyme transport and metabolism	E;H	METABOLISM;METABOLISM
gene0397	Scaffold1	ATCC15697	COG0117	Riboflavin biosynthesis protein RibD, pyrimidine deaminase domain	Coenzyme transport and metabolism	H	METABOLISM
gene0398	Scaffold1	ATCC15697	COG0307	Riboflavin synthase alpha chain	Coenzyme transport and metabolism	H	METABOLISM
gene0399	Scaffold1	ATCC15697	COG0108	3,4-dihydroxy-2-butanone 4-phosphate synthase	Coenzyme transport and metabolism	H	METABOLISM
gene0400	Scaffold1	ATCC15697	COG0054	6,7-dimethyl-8-ribityllumazine synthase (Riboflavin synthase beta chain)	Coenzyme transport and metabolism	H	METABOLISM
gene0401	Scaffold1	ATCC15697	COG3568	Metal-dependent hydrolase, endonuclease/exonuclease/phosphatase family	General function prediction only	R	POORLY CHARACTERIZED
gene0624	Scaffold1	ATCC15697	COG3568	Metal-dependent hydrolase, endonuclease/exonuclease/phosphatase family	General function prediction only	R	POORLY CHARACTERIZED
gene0402	Scaffold1	ATCC15697	COG0541	Signal recognition particle GTPase	Intracellular trafficking, secretion, and vesicular transport	U	CELLULAR PROCESSES AND SIGNALING
gene0403	Scaffold1	ATCC15697	COG3965	Predicted Co/Zn/Cd cation transporter, cation efflux family	Inorganic ion transport and metabolism	P	METABOLISM
gene0404	Scaffold1	ATCC15697	COG0215	Cysteinyl-tRNA synthetase	Translation, ribosomal structure and biogenesis	J	INFORMATION STORAGE AND PROCESSING
gene0405	Scaffold1	ATCC15697	COG0518	GMP synthase, glutamine amidotransferase domain	Nucleotide transport and metabolism	F	METABOLISM
gene1830	Scaffold1	ATCC15697	COG0518	GMP synthase, glutamine amidotransferase domain	Nucleotide transport and metabolism	F	METABOLISM
gene0406	Scaffold1	ATCC15697	COG0488	ATPase components of ABC transporters with duplicated ATPase domains	General function prediction only	R	POORLY CHARACTERIZED
gene0570	Scaffold1	ATCC15697	COG0488	ATPase components of ABC transporters with duplicated ATPase domains	General function prediction only	R	POORLY CHARACTERIZED
gene1095	Scaffold1	ATCC15697	COG0488	ATPase components of ABC transporters with duplicated ATPase domains	General function prediction only	R	POORLY CHARACTERIZED
gene1769	Scaffold1	ATCC15697	COG0488	ATPase components of ABC transporters with duplicated ATPase domains	General function prediction only	R	POORLY CHARACTERIZED
gene0407	Scaffold1	ATCC15697	COG1487	Ribonuclease/mRNA interferase VapC, contains PIN domain	Defense mechanisms	V	CELLULAR PROCESSES AND SIGNALING
gene0408	Scaffold1	ATCC15697	COG4691	Plasmid stability protein StbC1, contains ribbon-helix-helix domain	Defense mechanisms	V	CELLULAR PROCESSES AND SIGNALING
gene0409	Scaffold1	ATCC15697	COG0440	Acetolactate synthase, small subunit	Amino acid transport and metabolism	E	METABOLISM
gene0410	Scaffold1	ATCC15697	COG0028	Acetolactate synthase large subunit or other thiamine pyrophosphate-requiring enzyme	Amino acid transport and metabolism;Coenzyme transport and metabolism	E;H	METABOLISM;METABOLISM
gene0411	Scaffold1	ATCC15697	COG0571	dsRNA-specific ribonuclease	Transcription	K	INFORMATION STORAGE AND PROCESSING
gene0412	Scaffold1	ATCC15697	COG0333	Ribosomal protein L32	Translation, ribosomal structure and biogenesis	J	INFORMATION STORAGE AND PROCESSING
gene2094	Scaffold1	ATCC15697	COG0333	Ribosomal protein L32	Translation, ribosomal structure and biogenesis	J	INFORMATION STORAGE AND PROCESSING
gene0413	Scaffold1	ATCC15697	COG1399	23S rRNA accumulation protein YceD (essential in plants, uncharacterized in bacteria)	Translation, ribosomal structure and biogenesis	J	INFORMATION STORAGE AND PROCESSING
gene0415	Scaffold1	ATCC15697	COG0669	Phosphopantetheine adenylyltransferase	Coenzyme transport and metabolism	H	METABOLISM
gene0420	Scaffold1	ATCC15697	COG1488	Nicotinic acid phosphoribosyltransferase	Coenzyme transport and metabolism	H	METABOLISM
gene0422	Scaffold1	ATCC15697	COG0689	Ribonuclease PH	Translation, ribosomal structure and biogenesis	J	INFORMATION STORAGE AND PROCESSING
gene0423	Scaffold1	ATCC15697	COG0127	Inosine/xanthosine triphosphate pyrophosphatase, all-alpha NTP-PPase family	Nucleotide transport and metabolism	F	METABOLISM
gene0425	Scaffold1	ATCC15697	COG2348	Lipid II:glycine glycyltransferase (Peptidoglycan interpeptide bridge formation enzyme)	Cell wall/membrane/envelope biogenesis	M	CELLULAR PROCESSES AND SIGNALING
gene0426	Scaffold1	ATCC15697	COG2348	Lipid II:glycine glycyltransferase (Peptidoglycan interpeptide bridge formation enzyme)	Cell wall/membrane/envelope biogenesis	M	CELLULAR PROCESSES AND SIGNALING
gene0427	Scaffold1	ATCC15697	COG2348	Lipid II:glycine glycyltransferase (Peptidoglycan interpeptide bridge formation enzyme)	Cell wall/membrane/envelope biogenesis	M	CELLULAR PROCESSES AND SIGNALING
gene0914	Scaffold1	ATCC15697	COG2348	Lipid II:glycine glycyltransferase (Peptidoglycan interpeptide bridge formation enzyme)	Cell wall/membrane/envelope biogenesis	M	CELLULAR PROCESSES AND SIGNALING
gene1372	Scaffold1	ATCC15697	COG2348	Lipid II:glycine glycyltransferase (Peptidoglycan interpeptide bridge formation enzyme)	Cell wall/membrane/envelope biogenesis	M	CELLULAR PROCESSES AND SIGNALING
gene0428	Scaffold1	ATCC15697	COG0679	Predicted permease, AEC (auxin efflux carrier) family	General function prediction only	R	POORLY CHARACTERIZED
gene2017	Scaffold1	ATCC15697	COG0679	Predicted permease, AEC (auxin efflux carrier) family	General function prediction only	R	POORLY CHARACTERIZED
gene2438	Scaffold1	ATCC15697	COG0679	Predicted permease, AEC (auxin efflux carrier) family	General function prediction only	R	POORLY CHARACTERIZED
gene0431	Scaffold1	ATCC15697	COG0166	Glucose-6-phosphate isomerase	Carbohydrate transport and metabolism	G	METABOLISM
gene0432	Scaffold1	ATCC15697	COG1116	ABC-type nitrate/sulfonate/bicarbonate transport system, ATPase component	Inorganic ion transport and metabolism	P	METABOLISM
gene0433	Scaffold1	ATCC15697	COG4986	ABC-type anion transport system, duplicated permease component	Inorganic ion transport and metabolism	P	METABOLISM
gene0434	Scaffold1	ATCC15697	COG0335	Ribosomal protein L19	Translation, ribosomal structure and biogenesis	J	INFORMATION STORAGE AND PROCESSING
gene0435	Scaffold1	ATCC15697	COG4959	Type IV secretory pathway, protease TraF	Posttranslational modification, protein turnover, chaperones;Intracellular trafficking, secretion, and vesicular transport	O;U	CELLULAR PROCESSES AND SIGNALING;CELLULAR PROCESSES AND SIGNALING
gene0437	Scaffold1	ATCC15697	COG0164	Ribonuclease HII	Replication, recombination and repair	L	INFORMATION STORAGE AND PROCESSING
gene0441	Scaffold1	ATCC15697	COG1022	Long-chain acyl-CoA synthetase (AMP-forming)	Lipid transport and metabolism	I	METABOLISM
gene0627	Scaffold1	ATCC15697	COG1022	Long-chain acyl-CoA synthetase (AMP-forming)	Lipid transport and metabolism	I	METABOLISM
gene1080	Scaffold1	ATCC15697	COG1022	Long-chain acyl-CoA synthetase (AMP-forming)	Lipid transport and metabolism	I	METABOLISM
gene1680	Scaffold1	ATCC15697	COG1022	Long-chain acyl-CoA synthetase (AMP-forming)	Lipid transport and metabolism	I	METABOLISM
gene0443	Scaffold1	ATCC15697	COG4988	ABC-type transport system involved in cytochrome bd biosynthesis, ATPase and permease components	Energy production and conversion;Posttranslational modification, protein turnover, chaperones	C;O	METABOLISM;CELLULAR PROCESSES AND SIGNALING
gene0755	Scaffold1	ATCC15697	COG4988	ABC-type transport system involved in cytochrome bd biosynthesis, ATPase and permease components	Energy production and conversion;Posttranslational modification, protein turnover, chaperones	C;O	METABOLISM;CELLULAR PROCESSES AND SIGNALING
gene0444	Scaffold1	ATCC15697	COG1132	ABC-type multidrug transport system, ATPase and permease component	Defense mechanisms	V	CELLULAR PROCESSES AND SIGNALING
gene0492	Scaffold1	ATCC15697	COG1132	ABC-type multidrug transport system, ATPase and permease component	Defense mechanisms	V	CELLULAR PROCESSES AND SIGNALING
gene0654	Scaffold1	ATCC15697	COG1132	ABC-type multidrug transport system, ATPase and permease component	Defense mechanisms	V	CELLULAR PROCESSES AND SIGNALING
gene0655	Scaffold1	ATCC15697	COG1132	ABC-type multidrug transport system, ATPase and permease component	Defense mechanisms	V	CELLULAR PROCESSES AND SIGNALING
gene0786	Scaffold1	ATCC15697	COG1132	ABC-type multidrug transport system, ATPase and permease component	Defense mechanisms	V	CELLULAR PROCESSES AND SIGNALING
gene1053	Scaffold1	ATCC15697	COG1132	ABC-type multidrug transport system, ATPase and permease component	Defense mechanisms	V	CELLULAR PROCESSES AND SIGNALING
gene1521	Scaffold1	ATCC15697	COG1132	ABC-type multidrug transport system, ATPase and permease component	Defense mechanisms	V	CELLULAR PROCESSES AND SIGNALING
gene2540	Scaffold1	ATCC15697	COG1132	ABC-type multidrug transport system, ATPase and permease component	Defense mechanisms	V	CELLULAR PROCESSES AND SIGNALING
gene2541	Scaffold1	ATCC15697	COG1132	ABC-type multidrug transport system, ATPase and permease component	Defense mechanisms	V	CELLULAR PROCESSES AND SIGNALING
gene2565	Scaffold1	ATCC15697	COG1132	ABC-type multidrug transport system, ATPase and permease component	Defense mechanisms	V	CELLULAR PROCESSES AND SIGNALING
gene2566	Scaffold1	ATCC15697	COG1132	ABC-type multidrug transport system, ATPase and permease component	Defense mechanisms	V	CELLULAR PROCESSES AND SIGNALING
gene0455	Scaffold1	ATCC15697	COG3867	Arabinogalactan endo-1,4-beta-galactosidase	Carbohydrate transport and metabolism	G	METABOLISM
gene0456	Scaffold1	ATCC15697	COG0656	Aldo/keto reductase, related to diketogulonate reductase	Secondary metabolites biosynthesis, transport and catabolism	Q	METABOLISM
gene0585	Scaffold1	ATCC15697	COG0656	Aldo/keto reductase, related to diketogulonate reductase	Secondary metabolites biosynthesis, transport and catabolism	Q	METABOLISM
gene0844	Scaffold1	ATCC15697	COG0656	Aldo/keto reductase, related to diketogulonate reductase	Secondary metabolites biosynthesis, transport and catabolism	Q	METABOLISM
gene0457	Scaffold1	ATCC15697	COG2247	Putative cell wall-binding domain (amidase enhancer), LytB superfamily	Cell wall/membrane/envelope biogenesis	M	CELLULAR PROCESSES AND SIGNALING
gene0860	Scaffold1	ATCC15697	COG2247	Putative cell wall-binding domain (amidase enhancer), LytB superfamily	Cell wall/membrane/envelope biogenesis	M	CELLULAR PROCESSES AND SIGNALING
gene1242	Scaffold1	ATCC15697	COG2247	Putative cell wall-binding domain (amidase enhancer), LytB superfamily	Cell wall/membrane/envelope biogenesis	M	CELLULAR PROCESSES AND SIGNALING
gene0458	Scaffold1	ATCC15697	COG1914	Mn2+ or Fe2+ transporter, NRAMP family	Inorganic ion transport and metabolism	P	METABOLISM
gene0460	Scaffold1	ATCC15697	COG1474	Cdc6-related protein, AAA superfamily ATPase	Replication, recombination and repair	L	INFORMATION STORAGE AND PROCESSING
gene0463	Scaffold1	ATCC15697	COG2826	Transposase and inactivated derivatives, IS30 family	Mobilome: prophages, transposons	X	CELLULAR PROCESSES AND SIGNALING
gene0693	Scaffold1	ATCC15697	COG2826	Transposase and inactivated derivatives, IS30 family	Mobilome: prophages, transposons	X	CELLULAR PROCESSES AND SIGNALING
gene0785	Scaffold1	ATCC15697	COG2826	Transposase and inactivated derivatives, IS30 family	Mobilome: prophages, transposons	X	CELLULAR PROCESSES AND SIGNALING
gene1048	Scaffold1	ATCC15697	COG2826	Transposase and inactivated derivatives, IS30 family	Mobilome: prophages, transposons	X	CELLULAR PROCESSES AND SIGNALING
gene1064	Scaffold1	ATCC15697	COG2826	Transposase and inactivated derivatives, IS30 family	Mobilome: prophages, transposons	X	CELLULAR PROCESSES AND SIGNALING
gene0886	Scaffold1	ATCC15697	COG2826	Transposase and inactivated derivatives, IS30 family	Mobilome: prophages, transposons	X	CELLULAR PROCESSES AND SIGNALING
gene1768	Scaffold1	ATCC15697	COG2826	Transposase and inactivated derivatives, IS30 family	Mobilome: prophages, transposons	X	CELLULAR PROCESSES AND SIGNALING
gene1020	Scaffold1	ATCC15697	COG2826	Transposase and inactivated derivatives, IS30 family	Mobilome: prophages, transposons	X	CELLULAR PROCESSES AND SIGNALING
gene1432	Scaffold1	ATCC15697	COG2826	Transposase and inactivated derivatives, IS30 family	Mobilome: prophages, transposons	X	CELLULAR PROCESSES AND SIGNALING
gene2407	Scaffold1	ATCC15697	COG2826	Transposase and inactivated derivatives, IS30 family	Mobilome: prophages, transposons	X	CELLULAR PROCESSES AND SIGNALING
gene2408	Scaffold1	ATCC15697	COG2826	Transposase and inactivated derivatives, IS30 family	Mobilome: prophages, transposons	X	CELLULAR PROCESSES AND SIGNALING
gene1490	Scaffold1	ATCC15697	COG2826	Transposase and inactivated derivatives, IS30 family	Mobilome: prophages, transposons	X	CELLULAR PROCESSES AND SIGNALING
gene1491	Scaffold1	ATCC15697	COG2826	Transposase and inactivated derivatives, IS30 family	Mobilome: prophages, transposons	X	CELLULAR PROCESSES AND SIGNALING
gene2209	Scaffold1	ATCC15697	COG2826	Transposase and inactivated derivatives, IS30 family	Mobilome: prophages, transposons	X	CELLULAR PROCESSES AND SIGNALING
gene2050	Scaffold1	ATCC15697	COG2826	Transposase and inactivated derivatives, IS30 family	Mobilome: prophages, transposons	X	CELLULAR PROCESSES AND SIGNALING
gene2233	Scaffold1	ATCC15697	COG2826	Transposase and inactivated derivatives, IS30 family	Mobilome: prophages, transposons	X	CELLULAR PROCESSES AND SIGNALING
gene0464	Scaffold1	ATCC15697	COG0582	Integrase/recombinase, includes phage integrase	Replication, recombination and repair;Mobilome: prophages, transposons	L;X	INFORMATION STORAGE AND PROCESSING;CELLULAR PROCESSES AND SIGNALING
gene0474	Scaffold1	ATCC15697	COG0582	Integrase/recombinase, includes phage integrase	Replication, recombination and repair;Mobilome: prophages, transposons	L;X	INFORMATION STORAGE AND PROCESSING;CELLULAR PROCESSES AND SIGNALING
gene0514	Scaffold1	ATCC15697	COG0582	Integrase/recombinase, includes phage integrase	Replication, recombination and repair;Mobilome: prophages, transposons	L;X	INFORMATION STORAGE AND PROCESSING;CELLULAR PROCESSES AND SIGNALING
gene1009	Scaffold1	ATCC15697	COG0582	Integrase/recombinase, includes phage integrase	Replication, recombination and repair;Mobilome: prophages, transposons	L;X	INFORMATION STORAGE AND PROCESSING;CELLULAR PROCESSES AND SIGNALING
gene0467	Scaffold1	ATCC15697	COG4973	Site-specific recombinase XerC	Replication, recombination and repair	L	INFORMATION STORAGE AND PROCESSING
gene0505	Scaffold1	ATCC15697	COG4973	Site-specific recombinase XerC	Replication, recombination and repair	L	INFORMATION STORAGE AND PROCESSING
gene0475	Scaffold1	ATCC15697	COG3525	N-acetyl-beta-hexosaminidase	Carbohydrate transport and metabolism	G	METABOLISM
gene0753	Scaffold1	ATCC15697	COG3525	N-acetyl-beta-hexosaminidase	Carbohydrate transport and metabolism	G	METABOLISM
gene2489	Scaffold1	ATCC15697	COG3525	N-acetyl-beta-hexosaminidase	Carbohydrate transport and metabolism	G	METABOLISM
gene2604	Scaffold1	ATCC15697	COG3525	N-acetyl-beta-hexosaminidase	Carbohydrate transport and metabolism	G	METABOLISM
gene0485	Scaffold1	ATCC15697	COG1770	Protease II	Amino acid transport and metabolism	E	METABOLISM
gene2195	Scaffold1	ATCC15697	COG1770	Protease II	Amino acid transport and metabolism	E	METABOLISM
gene0495	Scaffold1	ATCC15697	COG0367	Asparagine synthetase B (glutamine-hydrolyzing)	Amino acid transport and metabolism	E	METABOLISM
gene0501	Scaffold1	ATCC15697	COG1300	Stage II sporulation protein SpoIIM, component of the engulfment complex	Cell cycle control, cell division, chromosome partitioning	D	CELLULAR PROCESSES AND SIGNALING
gene0506	Scaffold1	ATCC15697	COG2375	NADPH-dependent ferric siderophore reductase, contains FAD-binding and SIP domains	Inorganic ion transport and metabolism	P	METABOLISM
gene0507	Scaffold1	ATCC15697	COG0436	Aspartate/methionine/tyrosine aminotransferase	Amino acid transport and metabolism	E	METABOLISM
gene0621	Scaffold1	ATCC15697	COG0436	Aspartate/methionine/tyrosine aminotransferase	Amino acid transport and metabolism	E	METABOLISM
gene0747	Scaffold1	ATCC15697	COG0436	Aspartate/methionine/tyrosine aminotransferase	Amino acid transport and metabolism	E	METABOLISM
gene1518	Scaffold1	ATCC15697	COG0436	Aspartate/methionine/tyrosine aminotransferase	Amino acid transport and metabolism	E	METABOLISM
gene2062	Scaffold1	ATCC15697	COG0436	Aspartate/methionine/tyrosine aminotransferase	Amino acid transport and metabolism	E	METABOLISM
gene2376	Scaffold1	ATCC15697	COG0436	Aspartate/methionine/tyrosine aminotransferase	Amino acid transport and metabolism	E	METABOLISM
gene2431	Scaffold1	ATCC15697	COG0436	Aspartate/methionine/tyrosine aminotransferase	Amino acid transport and metabolism	E	METABOLISM
gene0509	Scaffold1	ATCC15697	COG0439	Biotin carboxylase	Lipid transport and metabolism	I	METABOLISM
gene0511	Scaffold1	ATCC15697	COG0439	Biotin carboxylase	Lipid transport and metabolism	I	METABOLISM
gene0512	Scaffold1	ATCC15697	COG0439	Biotin carboxylase	Lipid transport and metabolism	I	METABOLISM
gene0517	Scaffold1	ATCC15697	COG3451	Type IV secretory pathway, VirB4 component	Intracellular trafficking, secretion, and vesicular transport	U	CELLULAR PROCESSES AND SIGNALING
gene0523	Scaffold1	ATCC15697	COG0642	Signal transduction histidine kinase	Signal transduction mechanisms	T	CELLULAR PROCESSES AND SIGNALING
gene0719	Scaffold1	ATCC15697	COG0642	Signal transduction histidine kinase	Signal transduction mechanisms	T	CELLULAR PROCESSES AND SIGNALING
gene1028	Scaffold1	ATCC15697	COG0642	Signal transduction histidine kinase	Signal transduction mechanisms	T	CELLULAR PROCESSES AND SIGNALING
gene1872	Scaffold1	ATCC15697	COG0642	Signal transduction histidine kinase	Signal transduction mechanisms	T	CELLULAR PROCESSES AND SIGNALING
gene2030	Scaffold1	ATCC15697	COG0642	Signal transduction histidine kinase	Signal transduction mechanisms	T	CELLULAR PROCESSES AND SIGNALING
gene2271	Scaffold1	ATCC15697	COG0642	Signal transduction histidine kinase	Signal transduction mechanisms	T	CELLULAR PROCESSES AND SIGNALING
gene0527	Scaffold1	ATCC15697	COG3409	Peptidoglycan-binding (PGRP) domain of peptidoglycan hydrolases	Cell wall/membrane/envelope biogenesis	M	CELLULAR PROCESSES AND SIGNALING
gene0544	Scaffold1	ATCC15697	COG1192	ParA-like ATPase involved in chromosome/plasmid partitioning or cellulose biosynthesis protein BcsQ	Cell cycle control, cell division, chromosome partitioning;Cell motility	D;N	CELLULAR PROCESSES AND SIGNALING;CELLULAR PROCESSES AND SIGNALING
gene0928	Scaffold1	ATCC15697	COG1192	ParA-like ATPase involved in chromosome/plasmid partitioning or cellulose biosynthesis protein BcsQ	Cell cycle control, cell division, chromosome partitioning;Cell motility	D;N	CELLULAR PROCESSES AND SIGNALING;CELLULAR PROCESSES AND SIGNALING
gene2633	Scaffold1	ATCC15697	COG1192	ParA-like ATPase involved in chromosome/plasmid partitioning or cellulose biosynthesis protein BcsQ	Cell cycle control, cell division, chromosome partitioning;Cell motility	D;N	CELLULAR PROCESSES AND SIGNALING;CELLULAR PROCESSES AND SIGNALING
gene0550	Scaffold1	ATCC15697	COG0220	tRNA G46 N7-methylase TrmB	Translation, ribosomal structure and biogenesis	J	INFORMATION STORAGE AND PROCESSING
gene0551	Scaffold1	ATCC15697	COG1087	UDP-glucose 4-epimerase	Cell wall/membrane/envelope biogenesis	M	CELLULAR PROCESSES AND SIGNALING
gene2294	Scaffold1	ATCC15697	COG1087	UDP-glucose 4-epimerase	Cell wall/membrane/envelope biogenesis	M	CELLULAR PROCESSES AND SIGNALING
gene0554	Scaffold1	ATCC15697	COG2230	Cyclopropane fatty-acyl-phospholipid synthase and related methyltransferases	Lipid transport and metabolism	I	METABOLISM
gene0555	Scaffold1	ATCC15697	COG1454	Alcohol dehydrogenase, class IV	Energy production and conversion	C	METABOLISM
gene2364	Scaffold1	ATCC15697	COG1454	Alcohol dehydrogenase, class IV	Energy production and conversion	C	METABOLISM
gene0557	Scaffold1	ATCC15697	COG0628	Predicted PurR-regulated permease PerM	General function prediction only	R	POORLY CHARACTERIZED
gene0561	Scaffold1	ATCC15697	COG2027	D-alanyl-D-alanine carboxypeptidase	Cell wall/membrane/envelope biogenesis	M	CELLULAR PROCESSES AND SIGNALING
gene0562	Scaffold1	ATCC15697	COG0037	tRNA(Ile)-lysidine synthase TilS/MesJ	Translation, ribosomal structure and biogenesis	J	INFORMATION STORAGE AND PROCESSING
gene0563	Scaffold1	ATCC15697	COG0634	Hypoxanthine-guanine phosphoribosyltransferase	Nucleotide transport and metabolism	F	METABOLISM
gene0564	Scaffold1	ATCC15697	COG0465	ATP-dependent Zn proteases	Posttranslational modification, protein turnover, chaperones	O	CELLULAR PROCESSES AND SIGNALING
gene0565	Scaffold1	ATCC15697	COG0302	GTP cyclohydrolase I	Coenzyme transport and metabolism	H	METABOLISM
gene0566	Scaffold1	ATCC15697	COG0294	Dihydropteroate synthase	Coenzyme transport and metabolism	H	METABOLISM
gene0567	Scaffold1	ATCC15697	COG0801	7,8-dihydro-6-hydroxymethylpterin pyrophosphokinase (folate biosynthesis)	Coenzyme transport and metabolism	H	METABOLISM
gene0569	Scaffold1	ATCC15697	COG1946	Acyl-CoA thioesterase	Lipid transport and metabolism	I	METABOLISM
gene0578	Scaffold1	ATCC15697	COG1695	DNA-binding transcriptional regulator, PadR family	Transcription	K	INFORMATION STORAGE AND PROCESSING
gene2020	Scaffold1	ATCC15697	COG1695	DNA-binding transcriptional regulator, PadR family	Transcription	K	INFORMATION STORAGE AND PROCESSING
gene0579	Scaffold1	ATCC15697	COG3547	Transposase	Mobilome: prophages, transposons	X	CELLULAR PROCESSES AND SIGNALING
gene2235	Scaffold1	ATCC15697	COG3547	Transposase	Mobilome: prophages, transposons	X	CELLULAR PROCESSES AND SIGNALING
gene1282	Scaffold1	ATCC15697	COG3547	Transposase	Mobilome: prophages, transposons	X	CELLULAR PROCESSES AND SIGNALING
gene1667	Scaffold1	ATCC15697	COG3547	Transposase	Mobilome: prophages, transposons	X	CELLULAR PROCESSES AND SIGNALING
gene1488	Scaffold1	ATCC15697	COG3547	Transposase	Mobilome: prophages, transposons	X	CELLULAR PROCESSES AND SIGNALING
gene2036	Scaffold1	ATCC15697	COG3547	Transposase	Mobilome: prophages, transposons	X	CELLULAR PROCESSES AND SIGNALING
gene0582	Scaffold1	ATCC15697	COG1940	Sugar kinase of the NBD/HSP70 family, may contain an N-terminal HTH domain	Carbohydrate transport and metabolism;Transcription	G;K	METABOLISM;INFORMATION STORAGE AND PROCESSING
gene0663	Scaffold1	ATCC15697	COG1940	Sugar kinase of the NBD/HSP70 family, may contain an N-terminal HTH domain	Carbohydrate transport and metabolism;Transcription	G;K	METABOLISM;INFORMATION STORAGE AND PROCESSING
gene0746	Scaffold1	ATCC15697	COG1940	Sugar kinase of the NBD/HSP70 family, may contain an N-terminal HTH domain	Carbohydrate transport and metabolism;Transcription	G;K	METABOLISM;INFORMATION STORAGE AND PROCESSING
gene0900	Scaffold1	ATCC15697	COG1940	Sugar kinase of the NBD/HSP70 family, may contain an N-terminal HTH domain	Carbohydrate transport and metabolism;Transcription	G;K	METABOLISM;INFORMATION STORAGE AND PROCESSING
gene0901	Scaffold1	ATCC15697	COG1940	Sugar kinase of the NBD/HSP70 family, may contain an N-terminal HTH domain	Carbohydrate transport and metabolism;Transcription	G;K	METABOLISM;INFORMATION STORAGE AND PROCESSING
gene0902	Scaffold1	ATCC15697	COG1940	Sugar kinase of the NBD/HSP70 family, may contain an N-terminal HTH domain	Carbohydrate transport and metabolism;Transcription	G;K	METABOLISM;INFORMATION STORAGE AND PROCESSING
gene2365	Scaffold1	ATCC15697	COG1940	Sugar kinase of the NBD/HSP70 family, may contain an N-terminal HTH domain	Carbohydrate transport and metabolism;Transcription	G;K	METABOLISM;INFORMATION STORAGE AND PROCESSING
gene2534	Scaffold1	ATCC15697	COG1940	Sugar kinase of the NBD/HSP70 family, may contain an N-terminal HTH domain	Carbohydrate transport and metabolism;Transcription	G;K	METABOLISM;INFORMATION STORAGE AND PROCESSING
gene2595	Scaffold1	ATCC15697	COG1940	Sugar kinase of the NBD/HSP70 family, may contain an N-terminal HTH domain	Carbohydrate transport and metabolism;Transcription	G;K	METABOLISM;INFORMATION STORAGE AND PROCESSING
gene0586	Scaffold1	ATCC15697	COG0242	Peptide deformylase	Translation, ribosomal structure and biogenesis	J	INFORMATION STORAGE AND PROCESSING
gene1081	Scaffold1	ATCC15697	COG0242	Peptide deformylase	Translation, ribosomal structure and biogenesis	J	INFORMATION STORAGE AND PROCESSING
gene2155	Scaffold1	ATCC15697	COG0242	Peptide deformylase	Translation, ribosomal structure and biogenesis	J	INFORMATION STORAGE AND PROCESSING
gene0590	Scaffold1	ATCC15697	COG1070	Sugar (pentulose or hexulose) kinase	Carbohydrate transport and metabolism	G	METABOLISM
gene0845	Scaffold1	ATCC15697	COG1070	Sugar (pentulose or hexulose) kinase	Carbohydrate transport and metabolism	G	METABOLISM
gene0592	Scaffold1	ATCC15697	COG0254	Ribosomal protein L31	Translation, ribosomal structure and biogenesis	J	INFORMATION STORAGE AND PROCESSING
gene2092	Scaffold1	ATCC15697	COG0254	Ribosomal protein L31	Translation, ribosomal structure and biogenesis	J	INFORMATION STORAGE AND PROCESSING
gene0593	Scaffold1	ATCC15697	COG0216	Protein chain release factor RF1	Translation, ribosomal structure and biogenesis	J	INFORMATION STORAGE AND PROCESSING
gene0594	Scaffold1	ATCC15697	COG2890	Methylase of polypeptide chain release factors	Translation, ribosomal structure and biogenesis	J	INFORMATION STORAGE AND PROCESSING
gene1052	Scaffold1	ATCC15697	COG2890	Methylase of polypeptide chain release factors	Translation, ribosomal structure and biogenesis	J	INFORMATION STORAGE AND PROCESSING
gene0598	Scaffold1	ATCC15697	COG0411	ABC-type branched-chain amino acid transport system, ATPase component LivG	Amino acid transport and metabolism	E	METABOLISM
gene0600	Scaffold1	ATCC15697	COG0009	tRNA A37 threonylcarbamoyladenosine synthetase subunit TsaC/SUA5/YrdC	Translation, ribosomal structure and biogenesis	J	INFORMATION STORAGE AND PROCESSING
gene0601	Scaffold1	ATCC15697	COG0472	UDP-N-acetylmuramyl pentapeptide phosphotransferase/UDP-N-acetylglucosamine-1-phosphate transferase	Cell wall/membrane/envelope biogenesis	M	CELLULAR PROCESSES AND SIGNALING
gene0877	Scaffold1	ATCC15697	COG0472	UDP-N-acetylmuramyl pentapeptide phosphotransferase/UDP-N-acetylglucosamine-1-phosphate transferase	Cell wall/membrane/envelope biogenesis	M	CELLULAR PROCESSES AND SIGNALING
gene0602	Scaffold1	ATCC15697	COG0516	IMP dehydrogenase/GMP reductase	Nucleotide transport and metabolism	F	METABOLISM
gene1078	Scaffold1	ATCC15697	COG0516	IMP dehydrogenase/GMP reductase	Nucleotide transport and metabolism	F	METABOLISM
gene0603	Scaffold1	ATCC15697	COG1949	Oligoribonuclease (3'-5' exoribonuclease)	RNA processing and modification	A	INFORMATION STORAGE AND PROCESSING
gene1278	Scaffold1	ATCC15697	COG1949	Oligoribonuclease (3'-5' exoribonuclease)	RNA processing and modification	A	INFORMATION STORAGE AND PROCESSING
gene1906	Scaffold1	ATCC15697	COG1949	Oligoribonuclease (3'-5' exoribonuclease)	RNA processing and modification	A	INFORMATION STORAGE AND PROCESSING
gene0604	Scaffold1	ATCC15697	COG0507	ATP-dependent exoDNAse (exonuclease V), alpha subunit, helicase superfamily I	Replication, recombination and repair	L	INFORMATION STORAGE AND PROCESSING
gene1280	Scaffold1	ATCC15697	COG0507	ATP-dependent exoDNAse (exonuclease V), alpha subunit, helicase superfamily I	Replication, recombination and repair	L	INFORMATION STORAGE AND PROCESSING
gene0605	Scaffold1	ATCC15697	COG1355	Predicted class III extradiol dioxygenase, MEMO1 family	General function prediction only	R	POORLY CHARACTERIZED
gene0607	Scaffold1	ATCC15697	COG0442	Prolyl-tRNA synthetase	Translation, ribosomal structure and biogenesis	J	INFORMATION STORAGE AND PROCESSING
gene0609	Scaffold1	ATCC15697	COG3590	Predicted metalloendopeptidase	Posttranslational modification, protein turnover, chaperones	O	CELLULAR PROCESSES AND SIGNALING
gene0611	Scaffold1	ATCC15697	COG0024	Methionine aminopeptidase	Translation, ribosomal structure and biogenesis	J	INFORMATION STORAGE AND PROCESSING
gene0612	Scaffold1	ATCC15697	COG0372	Citrate synthase	Energy production and conversion	C	METABOLISM
gene0613	Scaffold1	ATCC15697	COG2171	Tetrahydrodipicolinate N-succinyltransferase	Amino acid transport and metabolism	E	METABOLISM
gene0614	Scaffold1	ATCC15697	COG2378	Predicted DNA-binding transcriptional regulator YobV, contains HTH and WYL domains	Transcription	K	INFORMATION STORAGE AND PROCESSING
gene0828	Scaffold1	ATCC15697	COG2378	Predicted DNA-binding transcriptional regulator YobV, contains HTH and WYL domains	Transcription	K	INFORMATION STORAGE AND PROCESSING
gene1209	Scaffold1	ATCC15697	COG2378	Predicted DNA-binding transcriptional regulator YobV, contains HTH and WYL domains	Transcription	K	INFORMATION STORAGE AND PROCESSING
gene0615	Scaffold1	ATCC15697	COG0553	Superfamily II DNA or RNA helicase, SNF2 family	Transcription;Replication, recombination and repair	K;L	INFORMATION STORAGE AND PROCESSING;INFORMATION STORAGE AND PROCESSING
gene1216	Scaffold1	ATCC15697	COG0553	Superfamily II DNA or RNA helicase, SNF2 family	Transcription;Replication, recombination and repair	K;L	INFORMATION STORAGE AND PROCESSING;INFORMATION STORAGE AND PROCESSING
gene1545	Scaffold1	ATCC15697	COG4715	Uncharacterized protein, contains SWIM-type Zn finger domain	Function unknown	S	POORLY CHARACTERIZED
gene1552	Scaffold1	ATCC15697	COG4715	Uncharacterized protein, contains SWIM-type Zn finger domain	Function unknown	S	POORLY CHARACTERIZED
gene0618	Scaffold1	ATCC15697	COG0456	Ribosomal protein S18 acetylase RimI and related acetyltransferases	Translation, ribosomal structure and biogenesis	J	INFORMATION STORAGE AND PROCESSING
gene1042	Scaffold1	ATCC15697	COG0456	Ribosomal protein S18 acetylase RimI and related acetyltransferases	Translation, ribosomal structure and biogenesis	J	INFORMATION STORAGE AND PROCESSING
gene1454	Scaffold1	ATCC15697	COG0456	Ribosomal protein S18 acetylase RimI and related acetyltransferases	Translation, ribosomal structure and biogenesis	J	INFORMATION STORAGE AND PROCESSING
gene1770	Scaffold1	ATCC15697	COG0456	Ribosomal protein S18 acetylase RimI and related acetyltransferases	Translation, ribosomal structure and biogenesis	J	INFORMATION STORAGE AND PROCESSING
gene2506	Scaffold1	ATCC15697	COG0456	Ribosomal protein S18 acetylase RimI and related acetyltransferases	Translation, ribosomal structure and biogenesis	J	INFORMATION STORAGE AND PROCESSING
gene0619	Scaffold1	ATCC15697	COG3727	G:T-mismatch repair DNA endonuclease Vsr, very short patch repair protein	Replication, recombination and repair	L	INFORMATION STORAGE AND PROCESSING
gene0620	Scaffold1	ATCC15697	COG0673	Predicted dehydrogenase	General function prediction only	R	POORLY CHARACTERIZED
gene0626	Scaffold1	ATCC15697	COG3613	Nucleoside 2-deoxyribosyltransferase	Nucleotide transport and metabolism	F	METABOLISM
gene0628	Scaffold1	ATCC15697	COG2249	Putative NADPH-quinone reductase (modulator of drug activity B)	General function prediction only	R	POORLY CHARACTERIZED
gene0630	Scaffold1	ATCC15697	COG1722	Exonuclease VII small subunit	Replication, recombination and repair	L	INFORMATION STORAGE AND PROCESSING
gene0631	Scaffold1	ATCC15697	COG1570	Exonuclease VII, large subunit	Replication, recombination and repair	L	INFORMATION STORAGE AND PROCESSING
gene0632	Scaffold1	ATCC15697	COG1328	Anaerobic ribonucleoside-triphosphate reductase	Nucleotide transport and metabolism	F	METABOLISM
gene0633	Scaffold1	ATCC15697	COG0602	Organic radical activating enzyme NrdG/QueE	Coenzyme transport and metabolism	H	METABOLISM
gene0634	Scaffold1	ATCC15697	COG1924	Activator of 2-hydroxyglutaryl-CoA dehydratase (HSP70-class ATPase domain)	Lipid transport and metabolism	I	METABOLISM
gene0635	Scaffold1	ATCC15697	COG2452	Predicted site-specific integrase-resolvase	Mobilome: prophages, transposons	X	CELLULAR PROCESSES AND SIGNALING
gene1266	Scaffold1	ATCC15697	COG2452	Predicted site-specific integrase-resolvase	Mobilome: prophages, transposons	X	CELLULAR PROCESSES AND SIGNALING
gene0636	Scaffold1	ATCC15697	COG0675	Transposase	Mobilome: prophages, transposons	X	CELLULAR PROCESSES AND SIGNALING
gene1218	Scaffold1	ATCC15697	COG0675	Transposase	Mobilome: prophages, transposons	X	CELLULAR PROCESSES AND SIGNALING
gene1235	Scaffold1	ATCC15697	COG0675	Transposase	Mobilome: prophages, transposons	X	CELLULAR PROCESSES AND SIGNALING
gene1267	Scaffold1	ATCC15697	COG0675	Transposase	Mobilome: prophages, transposons	X	CELLULAR PROCESSES AND SIGNALING
gene1377	Scaffold1	ATCC15697	COG0675	Transposase	Mobilome: prophages, transposons	X	CELLULAR PROCESSES AND SIGNALING
gene1388	Scaffold1	ATCC15697	COG0675	Transposase	Mobilome: prophages, transposons	X	CELLULAR PROCESSES AND SIGNALING
gene1427	Scaffold1	ATCC15697	COG0675	Transposase	Mobilome: prophages, transposons	X	CELLULAR PROCESSES AND SIGNALING
gene0637	Scaffold1	ATCC15697	COG3572	Gamma-glutamylcysteine synthetase	Coenzyme transport and metabolism	H	METABOLISM
gene0638	Scaffold1	ATCC15697	COG1472	Periplasmic beta-glucosidase and related glycosidases	Carbohydrate transport and metabolism	G	METABOLISM
gene0644	Scaffold1	ATCC15697	COG1472	Periplasmic beta-glucosidase and related glycosidases	Carbohydrate transport and metabolism	G	METABOLISM
gene1963	Scaffold1	ATCC15697	COG1472	Periplasmic beta-glucosidase and related glycosidases	Carbohydrate transport and metabolism	G	METABOLISM
gene0639	Scaffold1	ATCC15697	COG1669	Predicted nucleotidyltransferase MJ0435	General function prediction only	R	POORLY CHARACTERIZED
gene0641	Scaffold1	ATCC15697	COG2730	Aryl-phospho-beta-D-glucosidase BglC, GH1 family	Carbohydrate transport and metabolism	G	METABOLISM
gene0645	Scaffold1	ATCC15697	COG0451	Nucleoside-diphosphate-sugar epimerase	Cell wall/membrane/envelope biogenesis	M	CELLULAR PROCESSES AND SIGNALING
gene2524	Scaffold1	ATCC15697	COG0451	Nucleoside-diphosphate-sugar epimerase	Cell wall/membrane/envelope biogenesis	M	CELLULAR PROCESSES AND SIGNALING
gene0647	Scaffold1	ATCC15697	COG4878	Uncharacterized conserved protein, DUF2194 domain	Function unknown	S	POORLY CHARACTERIZED
gene0648	Scaffold1	ATCC15697	COG0438	Glycosyltransferase involved in cell wall bisynthesis	Cell wall/membrane/envelope biogenesis	M	CELLULAR PROCESSES AND SIGNALING
gene1560	Scaffold1	ATCC15697	COG0438	Glycosyltransferase involved in cell wall bisynthesis	Cell wall/membrane/envelope biogenesis	M	CELLULAR PROCESSES AND SIGNALING
gene2061	Scaffold1	ATCC15697	COG0438	Glycosyltransferase involved in cell wall bisynthesis	Cell wall/membrane/envelope biogenesis	M	CELLULAR PROCESSES AND SIGNALING
gene2229	Scaffold1	ATCC15697	COG0438	Glycosyltransferase involved in cell wall bisynthesis	Cell wall/membrane/envelope biogenesis	M	CELLULAR PROCESSES AND SIGNALING
gene0649	Scaffold1	ATCC15697	COG4267	Uncharacterized membrane protein	Function unknown	S	POORLY CHARACTERIZED
gene0650	Scaffold1	ATCC15697	COG5337	Spore coat protein CotH	Cell wall/membrane/envelope biogenesis	M	CELLULAR PROCESSES AND SIGNALING
gene0651	Scaffold1	ATCC15697	COG5036	SPX domain-containing protein involved in vacuolar polyphosphate accumulation	Inorganic ion transport and metabolism;Intracellular trafficking, secretion, and vesicular transport	P;U	METABOLISM;CELLULAR PROCESSES AND SIGNALING
gene0652	Scaffold1	ATCC15697	COG1285	Magnesium uptake protein YhiD/SapB, involved in acid resistance	Inorganic ion transport and metabolism	P	METABOLISM
gene0653	Scaffold1	ATCC15697	COG2199	GGDEF domain, diguanylate cyclase (c-di-GMP synthetase) or its enzymatically inactive variants	Signal transduction mechanisms	T	CELLULAR PROCESSES AND SIGNALING
gene0661	Scaffold1	ATCC15697	COG2186	DNA-binding transcriptional regulator, FadR family	Transcription	K	INFORMATION STORAGE AND PROCESSING
gene0664	Scaffold1	ATCC15697	COG3010	Putative N-acetylmannosamine-6-phosphate epimerase	Carbohydrate transport and metabolism	G	METABOLISM
gene2535	Scaffold1	ATCC15697	COG3010	Putative N-acetylmannosamine-6-phosphate epimerase	Carbohydrate transport and metabolism	G	METABOLISM
gene0665	Scaffold1	ATCC15697	COG4409	Neuraminidase (sialidase) NanH, contains C-terminal autotransporter domain	Carbohydrate transport and metabolism;Cell wall/membrane/envelope biogenesis	G;M	METABOLISM;CELLULAR PROCESSES AND SIGNALING
gene2483	Scaffold1	ATCC15697	COG4409	Neuraminidase (sialidase) NanH, contains C-terminal autotransporter domain	Carbohydrate transport and metabolism;Cell wall/membrane/envelope biogenesis	G;M	METABOLISM;CELLULAR PROCESSES AND SIGNALING
gene2133	Scaffold1	ATCC15697	COG0444	ABC-type dipeptide/oligopeptide/nickel transport system, ATPase component	Amino acid transport and metabolism;Inorganic ion transport and metabolism	E;P	METABOLISM;METABOLISM
gene0670	Scaffold1	ATCC15697	COG0329	4-hydroxy-tetrahydrodipicolinate synthase/N-acetylneuraminate lyase	Amino acid transport and metabolism;Cell wall/membrane/envelope biogenesis	E;M	METABOLISM;CELLULAR PROCESSES AND SIGNALING
gene2159	Scaffold1	ATCC15697	COG0329	4-hydroxy-tetrahydrodipicolinate synthase/N-acetylneuraminate lyase	Amino acid transport and metabolism;Cell wall/membrane/envelope biogenesis	E;M	METABOLISM;CELLULAR PROCESSES AND SIGNALING
gene2473	Scaffold1	ATCC15697	COG0329	4-hydroxy-tetrahydrodipicolinate synthase/N-acetylneuraminate lyase	Amino acid transport and metabolism;Cell wall/membrane/envelope biogenesis	E;M	METABOLISM;CELLULAR PROCESSES AND SIGNALING
gene2484	Scaffold1	ATCC15697	COG0329	4-hydroxy-tetrahydrodipicolinate synthase/N-acetylneuraminate lyase	Amino acid transport and metabolism;Cell wall/membrane/envelope biogenesis	E;M	METABOLISM;CELLULAR PROCESSES AND SIGNALING
gene0671	Scaffold1	ATCC15697	COG1168	Bifunctional PLP-dependent enzyme with beta-cystathionase and maltose regulon repressor activities	Amino acid transport and metabolism;General function prediction only	E;R	METABOLISM;POORLY CHARACTERIZED
gene2455	Scaffold1	ATCC15697	COG1168	Bifunctional PLP-dependent enzyme with beta-cystathionase and maltose regulon repressor activities	Amino acid transport and metabolism;General function prediction only	E;R	METABOLISM;POORLY CHARACTERIZED
gene0672	Scaffold1	ATCC15697	COG0060	Isoleucyl-tRNA synthetase	Translation, ribosomal structure and biogenesis	J	INFORMATION STORAGE AND PROCESSING
gene0676	Scaffold1	ATCC15697	COG1524	c-di-AMP phosphodiesterase AtaC or nucleotide pyrophosphatase, AlkP superfamily	Signal transduction mechanisms	T	CELLULAR PROCESSES AND SIGNALING
gene0988	Scaffold1	ATCC15697	COG1524	c-di-AMP phosphodiesterase AtaC or nucleotide pyrophosphatase, AlkP superfamily	Signal transduction mechanisms	T	CELLULAR PROCESSES AND SIGNALING
gene0678	Scaffold1	ATCC15697	COG3415	CRISPR-associated protein Csa3, CARF domain	Defense mechanisms	V	CELLULAR PROCESSES AND SIGNALING
gene2216	Scaffold1	ATCC15697	COG3415	CRISPR-associated protein Csa3, CARF domain	Defense mechanisms	V	CELLULAR PROCESSES AND SIGNALING
gene0688	Scaffold1	ATCC15697	COG0246	Mannitol-1-phosphate/altronate dehydrogenases	Carbohydrate transport and metabolism	G	METABOLISM
gene0689	Scaffold1	ATCC15697	COG1904	Glucuronate isomerase	Carbohydrate transport and metabolism	G	METABOLISM
gene0690	Scaffold1	ATCC15697	COG0537	Purine nucleoside phosphoramidase/Ap4A hydrolase, histidine triade (HIT) family	Nucleotide transport and metabolism;General function prediction only	F;R	METABOLISM;POORLY CHARACTERIZED
gene1191	Scaffold1	ATCC15697	COG0537	Purine nucleoside phosphoramidase/Ap4A hydrolase, histidine triade (HIT) family	Nucleotide transport and metabolism;General function prediction only	F;R	METABOLISM;POORLY CHARACTERIZED
gene1685	Scaffold1	ATCC15697	COG0537	Purine nucleoside phosphoramidase/Ap4A hydrolase, histidine triade (HIT) family	Nucleotide transport and metabolism;General function prediction only	F;R	METABOLISM;POORLY CHARACTERIZED
gene0701	Scaffold1	ATCC15697	COG0776	Bacterial nucleoid DNA-binding protein IHF-alpha	Replication, recombination and repair	L	INFORMATION STORAGE AND PROCESSING
gene0702	Scaffold1	ATCC15697	COG0392	Predicted membrane flippase AglD2/YbhN, UPF0104 family	Cell wall/membrane/envelope biogenesis	M	CELLULAR PROCESSES AND SIGNALING
gene0703	Scaffold1	ATCC15697	COG0015	Adenylosuccinate lyase	Nucleotide transport and metabolism	F	METABOLISM
gene0707	Scaffold1	ATCC15697	COG4245	Uncharacterized conserved protein YegL, contains vWA domain of TerY type	Function unknown	S	POORLY CHARACTERIZED
gene0710	Scaffold1	ATCC15697	COG1721	Uncharacterized conserved protein, DUF58 family, contains vWF domain	Function unknown	S	POORLY CHARACTERIZED
gene2168	Scaffold1	ATCC15697	COG1721	Uncharacterized conserved protein, DUF58 family, contains vWF domain	Function unknown	S	POORLY CHARACTERIZED
gene0711	Scaffold1	ATCC15697	COG0714	MoxR-like ATPase	General function prediction only	R	POORLY CHARACTERIZED
gene2167	Scaffold1	ATCC15697	COG0714	MoxR-like ATPase	General function prediction only	R	POORLY CHARACTERIZED
gene0712	Scaffold1	ATCC15697	COG0692	Uracil-DNA glycosylase	Replication, recombination and repair	L	INFORMATION STORAGE AND PROCESSING
gene0714	Scaffold1	ATCC15697	COG1278	Cold shock protein, CspA family	Transcription	K	INFORMATION STORAGE AND PROCESSING
gene0720	Scaffold1	ATCC15697	COG1278	Cold shock protein, CspA family	Transcription	K	INFORMATION STORAGE AND PROCESSING
gene0715	Scaffold1	ATCC15697	COG0459	Chaperonin GroEL (HSP60 family)	Posttranslational modification, protein turnover, chaperones	O	CELLULAR PROCESSES AND SIGNALING
gene0716	Scaffold1	ATCC15697	COG4842	Secreted virulence factor YukE/EsxA, WXG100 family	Defense mechanisms	V	CELLULAR PROCESSES AND SIGNALING
gene0722	Scaffold1	ATCC15697	COG0589	Nucleotide-binding universal stress protein, UspA family	Signal transduction mechanisms	T	CELLULAR PROCESSES AND SIGNALING
gene2264	Scaffold1	ATCC15697	COG0589	Nucleotide-binding universal stress protein, UspA family	Signal transduction mechanisms	T	CELLULAR PROCESSES AND SIGNALING
gene0723	Scaffold1	ATCC15697	COG0542	ATP-dependent Clp protease, ATP-binding subunit ClpA	Posttranslational modification, protein turnover, chaperones	O	CELLULAR PROCESSES AND SIGNALING
gene2277	Scaffold1	ATCC15697	COG0542	ATP-dependent Clp protease, ATP-binding subunit ClpA	Posttranslational modification, protein turnover, chaperones	O	CELLULAR PROCESSES AND SIGNALING
gene2505	Scaffold1	ATCC15697	COG0542	ATP-dependent Clp protease, ATP-binding subunit ClpA	Posttranslational modification, protein turnover, chaperones	O	CELLULAR PROCESSES AND SIGNALING
gene0726	Scaffold1	ATCC15697	COG0124	Histidyl-tRNA synthetase	Translation, ribosomal structure and biogenesis	J	INFORMATION STORAGE AND PROCESSING
gene0727	Scaffold1	ATCC15697	COG0173	Aspartyl-tRNA synthetase	Translation, ribosomal structure and biogenesis	J	INFORMATION STORAGE AND PROCESSING
gene0730	Scaffold1	ATCC15697	COG1126	ABC-type polar amino acid transport system, ATPase component	Amino acid transport and metabolism	E	METABOLISM
gene0768	Scaffold1	ATCC15697	COG1126	ABC-type polar amino acid transport system, ATPase component	Amino acid transport and metabolism	E	METABOLISM
gene0781	Scaffold1	ATCC15697	COG1126	ABC-type polar amino acid transport system, ATPase component	Amino acid transport and metabolism	E	METABOLISM
gene2081	Scaffold1	ATCC15697	COG1126	ABC-type polar amino acid transport system, ATPase component	Amino acid transport and metabolism	E	METABOLISM
gene2144	Scaffold1	ATCC15697	COG1126	ABC-type polar amino acid transport system, ATPase component	Amino acid transport and metabolism	E	METABOLISM
gene0731	Scaffold1	ATCC15697	COG0834	ABC-type amino acid transport/signal transduction system, periplasmic component/domain	Amino acid transport and metabolism;Signal transduction mechanisms	E;T	METABOLISM;CELLULAR PROCESSES AND SIGNALING
gene0769	Scaffold1	ATCC15697	COG0834	ABC-type amino acid transport/signal transduction system, periplasmic component/domain	Amino acid transport and metabolism;Signal transduction mechanisms	E;T	METABOLISM;CELLULAR PROCESSES AND SIGNALING
gene0782	Scaffold1	ATCC15697	COG0834	ABC-type amino acid transport/signal transduction system, periplasmic component/domain	Amino acid transport and metabolism;Signal transduction mechanisms	E;T	METABOLISM;CELLULAR PROCESSES AND SIGNALING
gene1035	Scaffold1	ATCC15697	COG0834	ABC-type amino acid transport/signal transduction system, periplasmic component/domain	Amino acid transport and metabolism;Signal transduction mechanisms	E;T	METABOLISM;CELLULAR PROCESSES AND SIGNALING
gene2079	Scaffold1	ATCC15697	COG0834	ABC-type amino acid transport/signal transduction system, periplasmic component/domain	Amino acid transport and metabolism;Signal transduction mechanisms	E;T	METABOLISM;CELLULAR PROCESSES AND SIGNALING
gene2146	Scaffold1	ATCC15697	COG0834	ABC-type amino acid transport/signal transduction system, periplasmic component/domain	Amino acid transport and metabolism;Signal transduction mechanisms	E;T	METABOLISM;CELLULAR PROCESSES AND SIGNALING
gene2147	Scaffold1	ATCC15697	COG0834	ABC-type amino acid transport/signal transduction system, periplasmic component/domain	Amino acid transport and metabolism;Signal transduction mechanisms	E;T	METABOLISM;CELLULAR PROCESSES AND SIGNALING
gene0732	Scaffold1	ATCC15697	COG0765	ABC-type amino acid transport system, permease component	Amino acid transport and metabolism	E	METABOLISM
gene0733	Scaffold1	ATCC15697	COG0765	ABC-type amino acid transport system, permease component	Amino acid transport and metabolism	E	METABOLISM
gene0766	Scaffold1	ATCC15697	COG0765	ABC-type amino acid transport system, permease component	Amino acid transport and metabolism	E	METABOLISM
gene0767	Scaffold1	ATCC15697	COG0765	ABC-type amino acid transport system, permease component	Amino acid transport and metabolism	E	METABOLISM
gene0783	Scaffold1	ATCC15697	COG0765	ABC-type amino acid transport system, permease component	Amino acid transport and metabolism	E	METABOLISM
gene2080	Scaffold1	ATCC15697	COG0765	ABC-type amino acid transport system, permease component	Amino acid transport and metabolism	E	METABOLISM
gene2145	Scaffold1	ATCC15697	COG0765	ABC-type amino acid transport system, permease component	Amino acid transport and metabolism	E	METABOLISM
gene0734	Scaffold1	ATCC15697	COG0671	Membrane-associated phospholipid phosphatase	Lipid transport and metabolism	I	METABOLISM
gene0735	Scaffold1	ATCC15697	COG2326	Polyphosphate kinase 2, PPK2 family	Energy production and conversion	C	METABOLISM
gene0736	Scaffold1	ATCC15697	COG4581	Superfamily II RNA helicase	Replication, recombination and repair	L	INFORMATION STORAGE AND PROCESSING
gene1211	Scaffold1	ATCC15697	COG4581	Superfamily II RNA helicase	Replication, recombination and repair	L	INFORMATION STORAGE AND PROCESSING
gene0737	Scaffold1	ATCC15697	COG2256	Replication-associated recombination protein RarA (DNA-dependent ATPase)	Replication, recombination and repair	L	INFORMATION STORAGE AND PROCESSING
gene0739	Scaffold1	ATCC15697	COG0111	Phosphoglycerate dehydrogenase or related dehydrogenase	Coenzyme transport and metabolism	H	METABOLISM
gene0869	Scaffold1	ATCC15697	COG0111	Phosphoglycerate dehydrogenase or related dehydrogenase	Coenzyme transport and metabolism	H	METABOLISM
gene2372	Scaffold1	ATCC15697	COG0111	Phosphoglycerate dehydrogenase or related dehydrogenase	Coenzyme transport and metabolism	H	METABOLISM
gene0740	Scaffold1	ATCC15697	COG2314	Uncharacterized membrane protein YozV, TM2 domain, contains pTyr	General function prediction only	R	POORLY CHARACTERIZED
gene0741	Scaffold1	ATCC15697	COG1950	Uncharacterized membrane protein YvlD, DUF360 family	Function unknown	S	POORLY CHARACTERIZED
gene0742	Scaffold1	ATCC15697	COG1534	RNA-binding protein YhbY	Translation, ribosomal structure and biogenesis	J	INFORMATION STORAGE AND PROCESSING
gene0744	Scaffold1	ATCC15697	COG3601	Riboflavin transporter FmnP	Coenzyme transport and metabolism	H	METABOLISM
gene0745	Scaffold1	ATCC15697	COG1216	Glycosyltransferase, GT2 family	Carbohydrate transport and metabolism	G	METABOLISM
gene1878	Scaffold1	ATCC15697	COG1216	Glycosyltransferase, GT2 family	Carbohydrate transport and metabolism	G	METABOLISM
gene0750	Scaffold1	ATCC15697	COG0457	Tetratricopeptide (TPR) repeat	General function prediction only	R	POORLY CHARACTERIZED
gene1987	Scaffold1	ATCC15697	COG0457	Tetratricopeptide (TPR) repeat	General function prediction only	R	POORLY CHARACTERIZED
gene0751	Scaffold1	ATCC15697	COG0272	NAD-dependent DNA ligase	Replication, recombination and repair	L	INFORMATION STORAGE AND PROCESSING
gene1690	Scaffold1	ATCC15697	COG2151	Metal-sulfur cluster biosynthetic enzyme	Posttranslational modification, protein turnover, chaperones	O	CELLULAR PROCESSES AND SIGNALING
gene0754	Scaffold1	ATCC15697	COG0390	ABC-type iron transport system FetAB, permease component	Inorganic ion transport and metabolism	P	METABOLISM
gene0756	Scaffold1	ATCC15697	COG0231	Translation elongation factor P (EF-P)/translation initiation factor 5A (eIF-5A)	Translation, ribosomal structure and biogenesis	J	INFORMATION STORAGE AND PROCESSING
gene0757	Scaffold1	ATCC15697	COG0781	Transcription antitermination protein NusB	Transcription	K	INFORMATION STORAGE AND PROCESSING
gene0758	Scaffold1	ATCC15697	COG0505	Carbamoylphosphate synthase small subunit	Amino acid transport and metabolism;Nucleotide transport and metabolism	E;F	METABOLISM;METABOLISM
gene0759	Scaffold1	ATCC15697	COG0458	Carbamoylphosphate synthase large subunit	Amino acid transport and metabolism;Nucleotide transport and metabolism	E;F	METABOLISM;METABOLISM
gene0760	Scaffold1	ATCC15697	COG0284	Orotidine-5'-phosphate decarboxylase	Nucleotide transport and metabolism	F	METABOLISM
gene1528	Scaffold1	ATCC15697	COG0284	Orotidine-5'-phosphate decarboxylase	Nucleotide transport and metabolism	F	METABOLISM
gene0761	Scaffold1	ATCC15697	COG0194	Guanylate kinase	Nucleotide transport and metabolism	F	METABOLISM
gene0763	Scaffold1	ATCC15697	COG2176	DNA polymerase III, alpha subunit (gram-positive type)	Replication, recombination and repair	L	INFORMATION STORAGE AND PROCESSING
gene0764	Scaffold1	ATCC15697	COG0480	Translation elongation factor EF-G, a GTPase	Translation, ribosomal structure and biogenesis	J	INFORMATION STORAGE AND PROCESSING
gene2046	Scaffold1	ATCC15697	COG0480	Translation elongation factor EF-G, a GTPase	Translation, ribosomal structure and biogenesis	J	INFORMATION STORAGE AND PROCESSING
gene0765	Scaffold1	ATCC15697	COG0400	Predicted esterase	General function prediction only	R	POORLY CHARACTERIZED
gene1538	Scaffold1	ATCC15697	COG0400	Predicted esterase	General function prediction only	R	POORLY CHARACTERIZED
gene2599	Scaffold1	ATCC15697	COG0400	Predicted esterase	General function prediction only	R	POORLY CHARACTERIZED
gene0770	Scaffold1	ATCC15697	COG0626	Cystathionine beta-lyase/cystathionine gamma-synthase	Amino acid transport and metabolism	E	METABOLISM
gene2127	Scaffold1	ATCC15697	COG0626	Cystathionine beta-lyase/cystathionine gamma-synthase	Amino acid transport and metabolism	E	METABOLISM
gene2384	Scaffold1	ATCC15697	COG0626	Cystathionine beta-lyase/cystathionine gamma-synthase	Amino acid transport and metabolism	E	METABOLISM
gene0771	Scaffold1	ATCC15697	COG0695	Glutaredoxin	Posttranslational modification, protein turnover, chaperones	O	CELLULAR PROCESSES AND SIGNALING
gene0780	Scaffold1	ATCC15697	COG0695	Glutaredoxin	Posttranslational modification, protein turnover, chaperones	O	CELLULAR PROCESSES AND SIGNALING
gene2619	Scaffold1	ATCC15697	COG0695	Glutaredoxin	Posttranslational modification, protein turnover, chaperones	O	CELLULAR PROCESSES AND SIGNALING
gene0773	Scaffold1	ATCC15697	COG0345	Pyrroline-5-carboxylate reductase	Amino acid transport and metabolism	E	METABOLISM
gene1795	Scaffold1	ATCC15697	COG0345	Pyrroline-5-carboxylate reductase	Amino acid transport and metabolism	E	METABOLISM
gene0774	Scaffold1	ATCC15697	COG0407	Uroporphyrinogen-III decarboxylase HemE	Coenzyme transport and metabolism	H	METABOLISM
gene0778	Scaffold1	ATCC15697	COG1473	Metal-dependent amidase/aminoacylase/carboxypeptidase	General function prediction only	R	POORLY CHARACTERIZED
gene1825	Scaffold1	ATCC15697	COG1473	Metal-dependent amidase/aminoacylase/carboxypeptidase	General function prediction only	R	POORLY CHARACTERIZED
gene0779	Scaffold1	ATCC15697	COG2873	O-acetylhomoserine/O-acetylserine sulfhydrylase, pyridoxal phosphate-dependent	Amino acid transport and metabolism	E	METABOLISM
gene1801	Scaffold1	ATCC15697	COG2873	O-acetylhomoserine/O-acetylserine sulfhydrylase, pyridoxal phosphate-dependent	Amino acid transport and metabolism	E	METABOLISM
gene0784	Scaffold1	ATCC15697	COG0330	Regulator of protease activity HflC, stomatin/prohibitin superfamily	Posttranslational modification, protein turnover, chaperones	O	CELLULAR PROCESSES AND SIGNALING
gene0788	Scaffold1	ATCC15697	COG4667	Predicted phospholipase, patatin/cPLA2 family	Lipid transport and metabolism	I	METABOLISM
gene0789	Scaffold1	ATCC15697	COG0796	Glutamate racemase	Cell wall/membrane/envelope biogenesis	M	CELLULAR PROCESSES AND SIGNALING
gene0790	Scaffold1	ATCC15697	COG0253	Diaminopimelate epimerase	Amino acid transport and metabolism	E	METABOLISM
gene0791	Scaffold1	ATCC15697	COG4243	Vitamin K epoxide reductase (VKOR) family protein, predicted involvement in disulfide bond formation	General function prediction only	R	POORLY CHARACTERIZED
gene0792	Scaffold1	ATCC15697	COG0613	5'-3' exoribonuclease TrpH/YciV (RNase AM), contains PHP domain	Nucleotide transport and metabolism	F	METABOLISM
gene0794	Scaffold1	ATCC15697	COG3173	Predicted kinase, aminoglycoside phosphotransferase (APT) family	General function prediction only	R	POORLY CHARACTERIZED
gene0795	Scaffold1	ATCC15697	COG0210	Superfamily I DNA or RNA helicase	Replication, recombination and repair	L	INFORMATION STORAGE AND PROCESSING
gene1717	Scaffold1	ATCC15697	COG0210	Superfamily I DNA or RNA helicase	Replication, recombination and repair	L	INFORMATION STORAGE AND PROCESSING
gene2163	Scaffold1	ATCC15697	COG0210	Superfamily I DNA or RNA helicase	Replication, recombination and repair	L	INFORMATION STORAGE AND PROCESSING
gene0796	Scaffold1	ATCC15697	COG5282	Zn-dependent metallopeptidase, zincin/DUF2342 superfamily	Posttranslational modification, protein turnover, chaperones	O	CELLULAR PROCESSES AND SIGNALING
gene0797	Scaffold1	ATCC15697	COG3480	Predicted secreted protein YlbL, contains PDZ domain	Signal transduction mechanisms	T	CELLULAR PROCESSES AND SIGNALING
gene0801	Scaffold1	ATCC15697	COG0743	1-deoxy-D-xylulose 5-phosphate reductoisomerase	Lipid transport and metabolism	I	METABOLISM
gene0802	Scaffold1	ATCC15697	COG0821	4-hydroxy-3-methylbut-2-en-1-yl diphosphate synthase IspG/GcpE	Lipid transport and metabolism	I	METABOLISM
gene0803	Scaffold1	ATCC15697	COG4188	Predicted dienelactone hydrolase	General function prediction only	R	POORLY CHARACTERIZED
gene0804	Scaffold1	ATCC15697	COG1381	Recombinational DNA repair protein RecO (RecF pathway)	Replication, recombination and repair	L	INFORMATION STORAGE AND PROCESSING
gene0805	Scaffold1	ATCC15697	COG0020	Undecaprenyl pyrophosphate synthase	Lipid transport and metabolism	I	METABOLISM
gene0807	Scaffold1	ATCC15697	COG0715	ABC-type nitrate/sulfonate/bicarbonate transport system, periplasmic component	Inorganic ion transport and metabolism	P	METABOLISM
gene0808	Scaffold1	ATCC15697	COG0600	ABC-type nitrate/sulfonate/bicarbonate transport system, permease component	Inorganic ion transport and metabolism	P	METABOLISM
gene0809	Scaffold1	ATCC15697	COG1621	Sucrose-6-phosphate hydrolase SacC, GH32 family	Carbohydrate transport and metabolism	G	METABOLISM
gene2180	Scaffold1	ATCC15697	COG1621	Sucrose-6-phosphate hydrolase SacC, GH32 family	Carbohydrate transport and metabolism	G	METABOLISM
gene0810	Scaffold1	ATCC15697	COG2807	Cyanate permease	Inorganic ion transport and metabolism	P	METABOLISM
gene0812	Scaffold1	ATCC15697	COG4826	Serine protease inhibitor	Posttranslational modification, protein turnover, chaperones	O	CELLULAR PROCESSES AND SIGNALING
gene0814	Scaffold1	ATCC15697	COG0011	Thiamin-binding stress-response protein YqgV, UPF0045 family	Coenzyme transport and metabolism	H	METABOLISM
gene0815	Scaffold1	ATCC15697	COG0351	Hydroxymethylpyrimidine/phosphomethylpyrimidine kinase	Coenzyme transport and metabolism	H	METABOLISM
gene0816	Scaffold1	ATCC15697	COG1222	ATP-dependent 26S proteasome regulatory subunit	Posttranslational modification, protein turnover, chaperones	O	CELLULAR PROCESSES AND SIGNALING
gene2243	Scaffold1	ATCC15697	COG1222	ATP-dependent 26S proteasome regulatory subunit	Posttranslational modification, protein turnover, chaperones	O	CELLULAR PROCESSES AND SIGNALING
gene2246	Scaffold1	ATCC15697	COG1222	ATP-dependent 26S proteasome regulatory subunit	Posttranslational modification, protein turnover, chaperones	O	CELLULAR PROCESSES AND SIGNALING
gene2247	Scaffold1	ATCC15697	COG1222	ATP-dependent 26S proteasome regulatory subunit	Posttranslational modification, protein turnover, chaperones	O	CELLULAR PROCESSES AND SIGNALING
gene0817	Scaffold1	ATCC15697	COG0352	Thiamine monophosphate synthase	Coenzyme transport and metabolism	H	METABOLISM
gene0818	Scaffold1	ATCC15697	COG2145	Hydroxyethylthiazole kinase, sugar kinase family	Coenzyme transport and metabolism	H	METABOLISM
gene0819	Scaffold1	ATCC15697	COG0423	Glycyl-tRNA synthetase, class II	Translation, ribosomal structure and biogenesis	J	INFORMATION STORAGE AND PROCESSING
gene0820	Scaffold1	ATCC15697	COG0042	tRNA-dihydrouridine synthase	Translation, ribosomal structure and biogenesis	J	INFORMATION STORAGE AND PROCESSING
gene0821	Scaffold1	ATCC15697	COG0206	Cell division GTPase FtsZ	Cell cycle control, cell division, chromosome partitioning	D	CELLULAR PROCESSES AND SIGNALING
gene0832	Scaffold1	ATCC15697	COG0206	Cell division GTPase FtsZ	Cell cycle control, cell division, chromosome partitioning	D	CELLULAR PROCESSES AND SIGNALING
gene0822	Scaffold1	ATCC15697	COG1799	Cell division protein SepF/YlmF, interacts with FtsZ	Cell cycle control, cell division, chromosome partitioning	D	CELLULAR PROCESSES AND SIGNALING
gene0823	Scaffold1	ATCC15697	COG0762	Cytochrome b6 maturation protein CCB3/Ycf19 and related maturases, YggT family	Posttranslational modification, protein turnover, chaperones	O	CELLULAR PROCESSES AND SIGNALING
gene0825	Scaffold1	ATCC15697	COG0597	Lipoprotein signal peptidase	Cell wall/membrane/envelope biogenesis;Intracellular trafficking, secretion, and vesicular transport	M;U	CELLULAR PROCESSES AND SIGNALING;CELLULAR PROCESSES AND SIGNALING
gene0826	Scaffold1	ATCC15697	COG0564	Pseudouridine synthase RluA, 23S rRNA- or tRNA-specific	Translation, ribosomal structure and biogenesis	J	INFORMATION STORAGE AND PROCESSING
gene2142	Scaffold1	ATCC15697	COG0564	Pseudouridine synthase RluA, 23S rRNA- or tRNA-specific	Translation, ribosomal structure and biogenesis	J	INFORMATION STORAGE AND PROCESSING
gene0827	Scaffold1	ATCC15697	COG1295	Uncharacterized membrane protein, BrkB/YihY/UPF0761 family (not an RNase)	Function unknown	S	POORLY CHARACTERIZED
gene0829	Scaffold1	ATCC15697	COG0587	DNA polymerase III, alpha subunit	Replication, recombination and repair	L	INFORMATION STORAGE AND PROCESSING
gene0839	Scaffold1	ATCC15697	COG0587	DNA polymerase III, alpha subunit	Replication, recombination and repair	L	INFORMATION STORAGE AND PROCESSING
gene0830	Scaffold1	ATCC15697	COG3857	ATP-dependent helicase/DNAse subunit B	Replication, recombination and repair	L	INFORMATION STORAGE AND PROCESSING
gene0831	Scaffold1	ATCC15697	COG1074	ATP-dependent exoDNAse (exonuclease V) beta subunit (contains helicase and exonuclease domains)	Replication, recombination and repair	L	INFORMATION STORAGE AND PROCESSING
gene2162	Scaffold1	ATCC15697	COG1074	ATP-dependent exoDNAse (exonuclease V) beta subunit (contains helicase and exonuclease domains)	Replication, recombination and repair	L	INFORMATION STORAGE AND PROCESSING
gene0835	Scaffold1	ATCC15697	COG1479	DNAse/DNA nickase specific for phosphorothioated or glycosylated phage DNA, GmrSD/DndB/SspE family, contains DUF262 and HNH nuclease domains	Defense mechanisms	V	CELLULAR PROCESSES AND SIGNALING
gene0836	Scaffold1	ATCC15697	COG1479	DNAse/DNA nickase specific for phosphorothioated or glycosylated phage DNA, GmrSD/DndB/SspE family, contains DUF262 and HNH nuclease domains	Defense mechanisms	V	CELLULAR PROCESSES AND SIGNALING
gene0957	Scaffold1	ATCC15697	COG1479	DNAse/DNA nickase specific for phosphorothioated or glycosylated phage DNA, GmrSD/DndB/SspE family, contains DUF262 and HNH nuclease domains	Defense mechanisms	V	CELLULAR PROCESSES AND SIGNALING
gene0837	Scaffold1	ATCC15697	COG1397	ADP-ribosylglycohydrolase	Posttranslational modification, protein turnover, chaperones	O	CELLULAR PROCESSES AND SIGNALING
gene0841	Scaffold1	ATCC15697	COG4716	Myosin-crossreactive antigen (function unknown)	Function unknown	S	POORLY CHARACTERIZED
gene0846	Scaffold1	ATCC15697	COG1254	Acylphosphatase	Energy production and conversion	C	METABOLISM
gene0847	Scaffold1	ATCC15697	COG0141	Histidinol dehydrogenase	Amino acid transport and metabolism	E	METABOLISM
gene0848	Scaffold1	ATCC15697	COG0079	Histidinol-phosphate/aromatic aminotransferase or cobyric acid decarboxylase	Amino acid transport and metabolism	E	METABOLISM
gene0849	Scaffold1	ATCC15697	COG0131	Imidazoleglycerol phosphate dehydratase HisB	Amino acid transport and metabolism	E	METABOLISM
gene0851	Scaffold1	ATCC15697	COG0118	Imidazoleglycerol phosphate synthase glutamine amidotransferase subunit HisH	Amino acid transport and metabolism	E	METABOLISM
gene0852	Scaffold1	ATCC15697	COG0106	Phosphoribosylformimino-5-aminoimidazole carboxamide ribonucleotide (ProFAR) isomerase	Amino acid transport and metabolism	E	METABOLISM
gene0853	Scaffold1	ATCC15697	COG4320	Uncharacterized conserved protein, DUF2252 family	Function unknown	S	POORLY CHARACTERIZED
gene0854	Scaffold1	ATCC15697	COG0174	Glutamine synthetase	Amino acid transport and metabolism	E	METABOLISM
gene2015	Scaffold1	ATCC15697	COG0174	Glutamine synthetase	Amino acid transport and metabolism	E	METABOLISM
gene0861	Scaffold1	ATCC15697	COG1643	HrpA-like RNA helicase	Translation, ribosomal structure and biogenesis	J	INFORMATION STORAGE AND PROCESSING
gene0862	Scaffold1	ATCC15697	COG2813	16S rRNA G1207 methylase RsmC	Translation, ribosomal structure and biogenesis	J	INFORMATION STORAGE AND PROCESSING
gene0863	Scaffold1	ATCC15697	COG2262	50S ribosomal subunit-associated GTPase HflX	Translation, ribosomal structure and biogenesis	J	INFORMATION STORAGE AND PROCESSING
gene0864	Scaffold1	ATCC15697	COG0039	Malate/lactate dehydrogenase	Energy production and conversion	C	METABOLISM
gene1117	Scaffold1	ATCC15697	COG0039	Malate/lactate dehydrogenase	Energy production and conversion	C	METABOLISM
gene0865	Scaffold1	ATCC15697	COG1230	Co/Zn/Cd efflux system component	Inorganic ion transport and metabolism	P	METABOLISM
gene0866	Scaffold1	ATCC15697	COG1974	SOS-response transcriptional repressor LexA (RecA-mediated autopeptidase)	Transcription;Signal transduction mechanisms	K;T	INFORMATION STORAGE AND PROCESSING;CELLULAR PROCESSES AND SIGNALING
gene1873	Scaffold1	ATCC15697	COG1974	SOS-response transcriptional repressor LexA (RecA-mediated autopeptidase)	Transcription;Signal transduction mechanisms	K;T	INFORMATION STORAGE AND PROCESSING;CELLULAR PROCESSES AND SIGNALING
gene0867	Scaffold1	ATCC15697	COG1388	LysM repeat	Cell wall/membrane/envelope biogenesis	M	CELLULAR PROCESSES AND SIGNALING
gene1671	Scaffold1	ATCC15697	COG1388	LysM repeat	Cell wall/membrane/envelope biogenesis	M	CELLULAR PROCESSES AND SIGNALING
gene1950	Scaffold1	ATCC15697	COG1388	LysM repeat	Cell wall/membrane/envelope biogenesis	M	CELLULAR PROCESSES AND SIGNALING
gene0868	Scaffold1	ATCC15697	COG1327	Transcriptional regulator NrdR, contains Zn-ribbon and ATP-cone domains	Transcription	K	INFORMATION STORAGE AND PROCESSING
gene0870	Scaffold1	ATCC15697	COG3973	DNA helicase IV	Replication, recombination and repair	L	INFORMATION STORAGE AND PROCESSING
gene0871	Scaffold1	ATCC15697	COG2001	MraZ, DNA-binding transcriptional regulator and inhibitor of RsmH methyltransferase activity	Translation, ribosomal structure and biogenesis	J	INFORMATION STORAGE AND PROCESSING
gene0872	Scaffold1	ATCC15697	COG0275	16S rRNA C1402 N4-methylase RsmH	Translation, ribosomal structure and biogenesis	J	INFORMATION STORAGE AND PROCESSING
gene0876	Scaffold1	ATCC15697	COG0770	UDP-N-acetylmuramyl pentapeptide synthase	Cell wall/membrane/envelope biogenesis	M	CELLULAR PROCESSES AND SIGNALING
gene0878	Scaffold1	ATCC15697	COG0771	UDP-N-acetylmuramoylalanine-D-glutamate ligase	Cell wall/membrane/envelope biogenesis	M	CELLULAR PROCESSES AND SIGNALING
gene0880	Scaffold1	ATCC15697	COG0707	UDP-N-acetylglucosamine:LPS N-acetylglucosamine transferase	Cell wall/membrane/envelope biogenesis	M	CELLULAR PROCESSES AND SIGNALING
gene0881	Scaffold1	ATCC15697	COG0773	UDP-N-acetylmuramate-alanine ligase MurC and related ligases, MurC/Mpl family	Cell wall/membrane/envelope biogenesis	M	CELLULAR PROCESSES AND SIGNALING
gene0882	Scaffold1	ATCC15697	COG1589	Cell division septal protein FtsQ	Cell cycle control, cell division, chromosome partitioning	D	CELLULAR PROCESSES AND SIGNALING
gene0887	Scaffold1	ATCC15697	COG3636	Uncharacterized Zn-binding protein, DUF971 domain	Mobilome: prophages, transposons	X	CELLULAR PROCESSES AND SIGNALING
gene0889	Scaffold1	ATCC15697	COG1490	D-aminoacyl-tRNA deacylase	Translation, ribosomal structure and biogenesis	J	INFORMATION STORAGE AND PROCESSING
gene0890	Scaffold1	ATCC15697	COG0383	Alpha-mannosidase	Carbohydrate transport and metabolism	G	METABOLISM
gene0891	Scaffold1	ATCC15697	COG0383	Alpha-mannosidase	Carbohydrate transport and metabolism	G	METABOLISM
gene0897	Scaffold1	ATCC15697	COG2942	Mannose or cellobiose epimerase, N-acyl-D-glucosamine 2-epimerase family	Carbohydrate transport and metabolism	G	METABOLISM
gene0898	Scaffold1	ATCC15697	COG3538	Meiotically up-regulated gene 157 (Mug157) protein (function unknown)	Function unknown	S	POORLY CHARACTERIZED
gene2567	Scaffold1	ATCC15697	COG1846	DNA-binding transcriptional regulator, MarR family	Transcription	K	INFORMATION STORAGE AND PROCESSING
gene0904	Scaffold1	ATCC15697	COG1820	N-acetylglucosamine-6-phosphate deacetylase	Carbohydrate transport and metabolism	G	METABOLISM
gene0909	Scaffold1	ATCC15697	COG1051	ADP-ribose pyrophosphatase YjhB, NUDIX family	Nucleotide transport and metabolism	F	METABOLISM
gene1502	Scaffold1	ATCC15697	COG1051	ADP-ribose pyrophosphatase YjhB, NUDIX family	Nucleotide transport and metabolism	F	METABOLISM
gene2200	Scaffold1	ATCC15697	COG1051	ADP-ribose pyrophosphatase YjhB, NUDIX family	Nucleotide transport and metabolism	F	METABOLISM
gene2449	Scaffold1	ATCC15697	COG1051	ADP-ribose pyrophosphatase YjhB, NUDIX family	Nucleotide transport and metabolism	F	METABOLISM
gene2464	Scaffold1	ATCC15697	COG1051	ADP-ribose pyrophosphatase YjhB, NUDIX family	Nucleotide transport and metabolism	F	METABOLISM
gene2628	Scaffold1	ATCC15697	COG1051	ADP-ribose pyrophosphatase YjhB, NUDIX family	Nucleotide transport and metabolism	F	METABOLISM
gene0910	Scaffold1	ATCC15697	COG0006	Xaa-Pro aminopeptidase	Amino acid transport and metabolism	E	METABOLISM
gene0912	Scaffold1	ATCC15697	COG0285	Folylpolyglutamate synthase/Dihydropteroate synthase	Coenzyme transport and metabolism	H	METABOLISM
gene0913	Scaffold1	ATCC15697	COG1196	Chromosome segregation ATPase Smc	Cell cycle control, cell division, chromosome partitioning	D	CELLULAR PROCESSES AND SIGNALING
gene1661	Scaffold1	ATCC15697	COG1196	Chromosome segregation ATPase Smc	Cell cycle control, cell division, chromosome partitioning	D	CELLULAR PROCESSES AND SIGNALING
gene2569	Scaffold1	ATCC15697	COG1196	Chromosome segregation ATPase Smc	Cell cycle control, cell division, chromosome partitioning	D	CELLULAR PROCESSES AND SIGNALING
gene0916	Scaffold1	ATCC15697	COG1595	DNA-directed RNA polymerase specialized sigma subunit, sigma24 family	Transcription	K	INFORMATION STORAGE AND PROCESSING
gene1289	Scaffold1	ATCC15697	COG1595	DNA-directed RNA polymerase specialized sigma subunit, sigma24 family	Transcription	K	INFORMATION STORAGE AND PROCESSING
gene1477	Scaffold1	ATCC15697	COG1595	DNA-directed RNA polymerase specialized sigma subunit, sigma24 family	Transcription	K	INFORMATION STORAGE AND PROCESSING
gene0918	Scaffold1	ATCC15697	COG2017	Galactose mutarotase or related enzyme	Carbohydrate transport and metabolism	G	METABOLISM
gene0919	Scaffold1	ATCC15697	COG2017	Galactose mutarotase or related enzyme	Carbohydrate transport and metabolism	G	METABOLISM
gene0920	Scaffold1	ATCC15697	COG0761	4-Hydroxy-3-methylbut-2-enyl diphosphate reductase IspH	Lipid transport and metabolism	I	METABOLISM
gene0921	Scaffold1	ATCC15697	COG2606	Cys-tRNA(Pro) deacylase, prolyl-tRNA editing enzyme YbaK/EbsC	Translation, ribosomal structure and biogenesis	J	INFORMATION STORAGE AND PROCESSING
gene0922	Scaffold1	ATCC15697	COG0057	Glyceraldehyde-3-phosphate dehydrogenase/erythrose-4-phosphate dehydrogenase	Carbohydrate transport and metabolism	G	METABOLISM
gene0923	Scaffold1	ATCC15697	COG1564	Thiamine pyrophosphokinase	Coenzyme transport and metabolism	H	METABOLISM
gene0924	Scaffold1	ATCC15697	COG0290	Translation initiation factor IF-3	Translation, ribosomal structure and biogenesis	J	INFORMATION STORAGE AND PROCESSING
gene0925	Scaffold1	ATCC15697	COG0291	Ribosomal protein L35	Translation, ribosomal structure and biogenesis	J	INFORMATION STORAGE AND PROCESSING
gene0926	Scaffold1	ATCC15697	COG0292	Ribosomal protein L20	Translation, ribosomal structure and biogenesis	J	INFORMATION STORAGE AND PROCESSING
gene0929	Scaffold1	ATCC15697	COG1354	Chromatin segregation and condensation protein Rec8/ScpA/Scc1, kleisin family	Replication, recombination and repair	L	INFORMATION STORAGE AND PROCESSING
gene0930	Scaffold1	ATCC15697	COG1386	Chromosome segregation and condensation protein ScpB	Transcription	K	INFORMATION STORAGE AND PROCESSING
gene0931	Scaffold1	ATCC15697	COG4111	Uncharacterized conserved protein	Function unknown	S	POORLY CHARACTERIZED
gene0932	Scaffold1	ATCC15697	COG0379	Quinolinate synthase	Coenzyme transport and metabolism	H	METABOLISM
gene0933	Scaffold1	ATCC15697	COG0029	Aspartate oxidase	Coenzyme transport and metabolism	H	METABOLISM
gene0934	Scaffold1	ATCC15697	COG0157	Nicotinate-nucleotide pyrophosphorylase	Coenzyme transport and metabolism	H	METABOLISM
gene0935	Scaffold1	ATCC15697	COG1104	Cysteine desulfurase/Cysteine sulfinate desulfinase IscS or related enzyme, NifS family	Amino acid transport and metabolism	E	METABOLISM
gene0936	Scaffold1	ATCC15697	COG1217	Predicted membrane GTPase TypA/BipA involved in stress response	Signal transduction mechanisms	T	CELLULAR PROCESSES AND SIGNALING
gene0940	Scaffold1	ATCC15697	COG0077	Prephenate dehydratase	Amino acid transport and metabolism	E	METABOLISM
gene0941	Scaffold1	ATCC15697	COG0287	Prephenate dehydrogenase	Amino acid transport and metabolism	E	METABOLISM
gene0944	Scaffold1	ATCC15697	COG4166	ABC-type oligopeptide transport system, periplasmic component	Amino acid transport and metabolism	E	METABOLISM
gene1563	Scaffold1	ATCC15697	COG4166	ABC-type oligopeptide transport system, periplasmic component	Amino acid transport and metabolism	E	METABOLISM
gene0948	Scaffold1	ATCC15697	COG0708	Exonuclease III	Replication, recombination and repair	L	INFORMATION STORAGE AND PROCESSING
gene0951	Scaffold1	ATCC15697	COG2265	tRNA/tmRNA/rRNA uracil-C5-methylase, TrmA/RlmC/RlmD family	Translation, ribosomal structure and biogenesis	J	INFORMATION STORAGE AND PROCESSING
gene0953	Scaffold1	ATCC15697	COG0474	Magnesium-transporting ATPase (P-type)	Inorganic ion transport and metabolism	P	METABOLISM
gene1971	Scaffold1	ATCC15697	COG0474	Magnesium-transporting ATPase (P-type)	Inorganic ion transport and metabolism	P	METABOLISM
gene2605	Scaffold1	ATCC15697	COG0474	Magnesium-transporting ATPase (P-type)	Inorganic ion transport and metabolism	P	METABOLISM
gene0954	Scaffold1	ATCC15697	COG1048	Aconitase A	Energy production and conversion	C	METABOLISM
gene0956	Scaffold1	ATCC15697	COG1848	VapC family ribonuclease, toxin component of the VapBC toxin-antitoxin module, contains PIN domain	Defense mechanisms	V	CELLULAR PROCESSES AND SIGNALING
gene1960	Scaffold1	ATCC15697	COG1848	VapC family ribonuclease, toxin component of the VapBC toxin-antitoxin module, contains PIN domain	Defense mechanisms	V	CELLULAR PROCESSES AND SIGNALING
gene0958	Scaffold1	ATCC15697	COG1246	N-acetylglutamate synthase or related acetyltransferase, GNAT family	Amino acid transport and metabolism	E	METABOLISM
gene0959	Scaffold1	ATCC15697	COG0670	Integral membrane protein YbhL, putative Ca2+ regulator, Bax inhibitor (BI-1)/TMBIM family	Inorganic ion transport and metabolism	P	METABOLISM
gene0961	Scaffold1	ATCC15697	COG2357	ppGpp synthetase catalytic domain (RelA/SpoT-type nucleotidyltranferase)	Nucleotide transport and metabolism;Signal transduction mechanisms	F;T	METABOLISM;CELLULAR PROCESSES AND SIGNALING
gene0962	Scaffold1	ATCC15697	COG0621	tRNA A37 methylthiotransferase MiaB	Translation, ribosomal structure and biogenesis	J	INFORMATION STORAGE AND PROCESSING
gene0963	Scaffold1	ATCC15697	COG0324	tRNA A37 N6-isopentenylltransferase MiaA	Translation, ribosomal structure and biogenesis	J	INFORMATION STORAGE AND PROCESSING
gene0964	Scaffold1	ATCC15697	COG2184	Fido, protein-threonine AMPylation domain	Signal transduction mechanisms	T	CELLULAR PROCESSES AND SIGNALING
gene1008	Scaffold1	ATCC15697	COG2184	Fido, protein-threonine AMPylation domain	Signal transduction mechanisms	T	CELLULAR PROCESSES AND SIGNALING
gene0966	Scaffold1	ATCC15697	COG0558	Phosphatidylglycerophosphate synthase	Lipid transport and metabolism	I	METABOLISM
gene0967	Scaffold1	ATCC15697	COG1546	Nicotinamide mononucleotide (NMN) deamidase PncC	Coenzyme transport and metabolism	H	METABOLISM
gene0970	Scaffold1	ATCC15697	COG0468	RecA/RadA recombinase	Replication, recombination and repair	L	INFORMATION STORAGE AND PROCESSING
gene1157	Scaffold1	ATCC15697	COG0468	RecA/RadA recombinase	Replication, recombination and repair	L	INFORMATION STORAGE AND PROCESSING
gene0971	Scaffold1	ATCC15697	COG2137	SOS response regulatory protein OraA/RecX, interacts with RecA	Posttranslational modification, protein turnover, chaperones	O	CELLULAR PROCESSES AND SIGNALING
gene0972	Scaffold1	ATCC15697	COG1544	Ribosome-associated translation inhibitor RaiA	Translation, ribosomal structure and biogenesis	J	INFORMATION STORAGE AND PROCESSING
gene0973	Scaffold1	ATCC15697	COG0653	Preprotein translocase subunit SecA (ATPase, RNA helicase)	Intracellular trafficking, secretion, and vesicular transport	U	CELLULAR PROCESSES AND SIGNALING
gene0974	Scaffold1	ATCC15697	COG2755	Lysophospholipase L1 or related esterase. Includes spore coat protein LipC/YcsK	Cell cycle control, cell division, chromosome partitioning;Lipid transport and metabolism	D;I	CELLULAR PROCESSES AND SIGNALING;METABOLISM
gene2028	Scaffold1	ATCC15697	COG2755	Lysophospholipase L1 or related esterase. Includes spore coat protein LipC/YcsK	Cell cycle control, cell division, chromosome partitioning;Lipid transport and metabolism	D;I	CELLULAR PROCESSES AND SIGNALING;METABOLISM
gene2029	Scaffold1	ATCC15697	COG2755	Lysophospholipase L1 or related esterase. Includes spore coat protein LipC/YcsK	Cell cycle control, cell division, chromosome partitioning;Lipid transport and metabolism	D;I	CELLULAR PROCESSES AND SIGNALING;METABOLISM
gene0975	Scaffold1	ATCC15697	COG0547	Anthranilate phosphoribosyltransferase, glycosyltransferase domain	Amino acid transport and metabolism	E	METABOLISM
gene0979	Scaffold1	ATCC15697	COG0142	Geranylgeranyl pyrophosphate synthase	Coenzyme transport and metabolism	H	METABOLISM
gene0981	Scaffold1	ATCC15697	COG0568	DNA-directed RNA polymerase, sigma subunit (sigma70/sigma32)	Transcription	K	INFORMATION STORAGE AND PROCESSING
gene0983	Scaffold1	ATCC15697	COG0738	Fucose permease	Carbohydrate transport and metabolism	G	METABOLISM
gene1747	Scaffold1	ATCC15697	COG0738	Fucose permease	Carbohydrate transport and metabolism	G	METABOLISM
gene2441	Scaffold1	ATCC15697	COG0738	Fucose permease	Carbohydrate transport and metabolism	G	METABOLISM
gene0985	Scaffold1	ATCC15697	COG1201	Lhr-like helicase	Replication, recombination and repair	L	INFORMATION STORAGE AND PROCESSING
gene0991	Scaffold1	ATCC15697	COG0756	dUTP pyrophosphatase (dUTPase)	Nucleotide transport and metabolism;Defense mechanisms	F;V	METABOLISM;CELLULAR PROCESSES AND SIGNALING
gene0992	Scaffold1	ATCC15697	COG0317	(p)ppGpp synthase/hydrolase, HD superfamily	Signal transduction mechanisms;Transcription	T;K	CELLULAR PROCESSES AND SIGNALING;INFORMATION STORAGE AND PROCESSING
gene0993	Scaffold1	ATCC15697	COG0652	Peptidyl-prolyl cis-trans isomerase (rotamase) - cyclophilin family	Posttranslational modification, protein turnover, chaperones	O	CELLULAR PROCESSES AND SIGNALING
gene0997	Scaffold1	ATCC15697	COG3177	Fic family protein	Transcription	K	INFORMATION STORAGE AND PROCESSING
gene1003	Scaffold1	ATCC15697	COG3177	Fic family protein	Transcription	K	INFORMATION STORAGE AND PROCESSING
gene1059	Scaffold1	ATCC15697	COG3177	Fic family protein	Transcription	K	INFORMATION STORAGE AND PROCESSING
gene1787	Scaffold1	ATCC15697	COG3177	Fic family protein	Transcription	K	INFORMATION STORAGE AND PROCESSING
gene1890	Scaffold1	ATCC15697	COG3177	Fic family protein	Transcription	K	INFORMATION STORAGE AND PROCESSING
gene2537	Scaffold1	ATCC15697	COG3177	Fic family protein	Transcription	K	INFORMATION STORAGE AND PROCESSING
gene2539	Scaffold1	ATCC15697	COG3177	Fic family protein	Transcription	K	INFORMATION STORAGE AND PROCESSING
gene1005	Scaffold1	ATCC15697	COG2189	Adenine specific DNA methylase Mod	Replication, recombination and repair	L	INFORMATION STORAGE AND PROCESSING
gene1022	Scaffold1	ATCC15697	COG4652	Uncharacterized conserved protein, DUF1430 domain	Function unknown	S	POORLY CHARACTERIZED
gene1860	Scaffold1	ATCC15697	COG4652	Uncharacterized conserved protein, DUF1430 domain	Function unknown	S	POORLY CHARACTERIZED
gene1031	Scaffold1	ATCC15697	COG3576	Predicted flavin-nucleotide-binding protein, pyridoxine 5'-phosphate oxidase superfamily	General function prediction only	R	POORLY CHARACTERIZED
gene1032	Scaffold1	ATCC15697	COG2518	Protein-L-isoaspartate O-methyltransferase	Posttranslational modification, protein turnover, chaperones	O	CELLULAR PROCESSES AND SIGNALING
gene1034	Scaffold1	ATCC15697	COG0598	Mg2+ and Co2+ transporter CorA	Inorganic ion transport and metabolism	P	METABOLISM
gene1036	Scaffold1	ATCC15697	COG0495	Leucyl-tRNA synthetase	Translation, ribosomal structure and biogenesis	J	INFORMATION STORAGE AND PROCESSING
gene1037	Scaffold1	ATCC15697	COG1555	DNA uptake protein ComE or related DNA-binding protein	Replication, recombination and repair	L	INFORMATION STORAGE AND PROCESSING
gene1038	Scaffold1	ATCC15697	COG0658	DNA uptake channel protein ComEC, N-terminal domain	Intracellular trafficking, secretion, and vesicular transport	U	CELLULAR PROCESSES AND SIGNALING
gene1039	Scaffold1	ATCC15697	COG1466	DNA polymerase III, delta subunit	Replication, recombination and repair	L	INFORMATION STORAGE AND PROCESSING
gene1040	Scaffold1	ATCC15697	COG0802	tRNA A37 threonylcarbamoyladenosine biosynthesis protein TsaE	Translation, ribosomal structure and biogenesis	J	INFORMATION STORAGE AND PROCESSING
gene1041	Scaffold1	ATCC15697	COG1214	tRNA A37 threonylcarbamoyladenosine modification protein TsaB	Translation, ribosomal structure and biogenesis	J	INFORMATION STORAGE AND PROCESSING
gene1043	Scaffold1	ATCC15697	COG0533	tRNA A37 threonylcarbamoyltransferase TsaD	Translation, ribosomal structure and biogenesis	J	INFORMATION STORAGE AND PROCESSING
gene1047	Scaffold1	ATCC15697	COG5890	Uncharacterized sporulation proteins YjcM and YhbB, contain C-terminal amidase domain	Cell cycle control, cell division, chromosome partitioning	D	CELLULAR PROCESSES AND SIGNALING
gene1054	Scaffold1	ATCC15697	COG3505	Type IV secretory pathway, VirD4 component, TraG/TraD family ATPase	Intracellular trafficking, secretion, and vesicular transport	U	CELLULAR PROCESSES AND SIGNALING
gene1291	Scaffold1	ATCC15697	COG3505	Type IV secretory pathway, VirD4 component, TraG/TraD family ATPase	Intracellular trafficking, secretion, and vesicular transport	U	CELLULAR PROCESSES AND SIGNALING
gene1075	Scaffold1	ATCC15697	COG0739	Murein DD-endopeptidase MepM and murein hydrolase activator NlpD, contains LysM domain	Cell wall/membrane/envelope biogenesis	M	CELLULAR PROCESSES AND SIGNALING
gene1076	Scaffold1	ATCC15697	COG4213	ABC-type xylose transport system, periplasmic component	Carbohydrate transport and metabolism	G	METABOLISM
gene1077	Scaffold1	ATCC15697	COG0538	Isocitrate dehydrogenase	Energy production and conversion	C	METABOLISM
gene1082	Scaffold1	ATCC15697	COG0052	Ribosomal protein S2	Translation, ribosomal structure and biogenesis	J	INFORMATION STORAGE AND PROCESSING
gene1083	Scaffold1	ATCC15697	COG0264	Translation elongation factor EF-Ts	Translation, ribosomal structure and biogenesis	J	INFORMATION STORAGE AND PROCESSING
gene1084	Scaffold1	ATCC15697	COG0528	Uridylate kinase	Nucleotide transport and metabolism	F	METABOLISM
gene1085	Scaffold1	ATCC15697	COG0233	Ribosome recycling factor	Translation, ribosomal structure and biogenesis	J	INFORMATION STORAGE AND PROCESSING
gene1086	Scaffold1	ATCC15697	COG4589	Predicted CDP-diglyceride synthetase/phosphatidate cytidylyltransferase	General function prediction only	R	POORLY CHARACTERIZED
gene1087	Scaffold1	ATCC15697	COG0820	Adenine C2-methylase RlmN of 23S rRNA A2503 and tRNA A37	Translation, ribosomal structure and biogenesis	J	INFORMATION STORAGE AND PROCESSING
gene1088	Scaffold1	ATCC15697	COG0693	Protein/nucleotide deglycase, PfpI/YajL/DJ-1 family (repair of methylglyoxal-glycated proteins and nucleic acids)	Defense mechanisms	V	CELLULAR PROCESSES AND SIGNALING
gene1089	Scaffold1	ATCC15697	COG0107	Imidazole glycerol phosphate synthase subunit HisF	Amino acid transport and metabolism	E	METABOLISM
gene1090	Scaffold1	ATCC15697	COG0139	Phosphoribosyl-AMP cyclohydrolase	Amino acid transport and metabolism	E	METABOLISM
gene1093	Scaffold1	ATCC15697	COG3817	Uncharacterized membrane protein	Function unknown	S	POORLY CHARACTERIZED
gene1094	Scaffold1	ATCC15697	COG3819	Uncharacterized membrane protein	Function unknown	S	POORLY CHARACTERIZED
gene1096	Scaffold1	ATCC15697	COG4221	NADP-dependent 3-hydroxy acid dehydrogenase YdfG	Energy production and conversion	C	METABOLISM
gene1551	Scaffold1	ATCC15697	COG4221	NADP-dependent 3-hydroxy acid dehydrogenase YdfG	Energy production and conversion	C	METABOLISM
gene1098	Scaffold1	ATCC15697	COG3824	Predicted Zn-dependent protease, minimal metalloprotease (MMP)-like domain	Posttranslational modification, protein turnover, chaperones	O	CELLULAR PROCESSES AND SIGNALING
gene1876	Scaffold1	ATCC15697	COG3824	Predicted Zn-dependent protease, minimal metalloprotease (MMP)-like domain	Posttranslational modification, protein turnover, chaperones	O	CELLULAR PROCESSES AND SIGNALING
gene1108	Scaffold1	ATCC15697	COG4913	Uncharacterized conserved protein, contains a C-terminal ATPase domain	Function unknown	S	POORLY CHARACTERIZED
gene1109	Scaffold1	ATCC15697	COG0178	Excinuclease UvrABC ATPase subunit	Replication, recombination and repair	L	INFORMATION STORAGE AND PROCESSING
gene1789	Scaffold1	ATCC15697	COG0178	Excinuclease UvrABC ATPase subunit	Replication, recombination and repair	L	INFORMATION STORAGE AND PROCESSING
gene2023	Scaffold1	ATCC15697	COG0178	Excinuclease UvrABC ATPase subunit	Replication, recombination and repair	L	INFORMATION STORAGE AND PROCESSING
gene1110	Scaffold1	ATCC15697	COG0322	Excinuclease UvrABC, nuclease subunit	Replication, recombination and repair	L	INFORMATION STORAGE AND PROCESSING
gene1111	Scaffold1	ATCC15697	COG0169	Shikimate 5-dehydrogenase	Amino acid transport and metabolism	E	METABOLISM
gene1112	Scaffold1	ATCC15697	COG1660	RNase adaptor protein RapZ for GlmZ sRNA degradation, contains a P-loop ATPase domain	Signal transduction mechanisms	T	CELLULAR PROCESSES AND SIGNALING
gene1113	Scaffold1	ATCC15697	COG1481	DNA-binding transcriptional regulator WhiA, involved in cell division	Transcription	K	INFORMATION STORAGE AND PROCESSING
gene1114	Scaffold1	ATCC15697	COG0126	3-phosphoglycerate kinase	Carbohydrate transport and metabolism	G	METABOLISM
gene1115	Scaffold1	ATCC15697	COG0149	Triosephosphate isomerase	Carbohydrate transport and metabolism	G	METABOLISM
gene1116	Scaffold1	ATCC15697	COG1314	Protein translocase subunit SecG	Intracellular trafficking, secretion, and vesicular transport	U	CELLULAR PROCESSES AND SIGNALING
gene1327	Scaffold1	ATCC15697	COG1314	Protein translocase subunit SecG	Intracellular trafficking, secretion, and vesicular transport	U	CELLULAR PROCESSES AND SIGNALING
gene1118	Scaffold1	ATCC15697	COG0561	Hydroxymethylpyrimidine pyrophosphatase and other HAD family phosphatases	Coenzyme transport and metabolism;General function prediction only	H;R	METABOLISM;POORLY CHARACTERIZED
gene1558	Scaffold1	ATCC15697	COG0561	Hydroxymethylpyrimidine pyrophosphatase and other HAD family phosphatases	Coenzyme transport and metabolism;General function prediction only	H;R	METABOLISM;POORLY CHARACTERIZED
gene1875	Scaffold1	ATCC15697	COG0561	Hydroxymethylpyrimidine pyrophosphatase and other HAD family phosphatases	Coenzyme transport and metabolism;General function prediction only	H;R	METABOLISM;POORLY CHARACTERIZED
gene1121	Scaffold1	ATCC15697	COG1114	Branched-chain amino acid permease	Amino acid transport and metabolism	E	METABOLISM
gene1122	Scaffold1	ATCC15697	COG0176	Transaldolase/fructose-6-phosphate aldolase	Carbohydrate transport and metabolism	G	METABOLISM
gene1123	Scaffold1	ATCC15697	COG0021	Transketolase	Carbohydrate transport and metabolism	G	METABOLISM
gene1124	Scaffold1	ATCC15697	COG1420	Transcriptional regulator of heat shock response	Transcription	K	INFORMATION STORAGE AND PROCESSING
gene1127	Scaffold1	ATCC15697	COG3757	Lyzozyme M1 (1,4-beta-N-acetylmuramidase), GH25 family	Cell wall/membrane/envelope biogenesis	M	CELLULAR PROCESSES AND SIGNALING
gene1758	Scaffold1	ATCC15697	COG3757	Lyzozyme M1 (1,4-beta-N-acetylmuramidase), GH25 family	Cell wall/membrane/envelope biogenesis	M	CELLULAR PROCESSES AND SIGNALING
gene1130	Scaffold1	ATCC15697	COG3883	Uncharacterized N-terminal coiled-coil domain of peptidoglycan hydrolase CwlO	Function unknown	S	POORLY CHARACTERIZED
gene1134	Scaffold1	ATCC15697	COG5280	Phage-related minor tail protein	Mobilome: prophages, transposons	X	CELLULAR PROCESSES AND SIGNALING
gene1144	Scaffold1	ATCC15697	COG4653	Predicted phage phi-C31 gp36 major capsid-like protein	Mobilome: prophages, transposons	X	CELLULAR PROCESSES AND SIGNALING
gene1148	Scaffold1	ATCC15697	COG4626	Phage terminase-like protein, large subunit, contains N-terminal HTH domain	Mobilome: prophages, transposons	X	CELLULAR PROCESSES AND SIGNALING
gene1648	Scaffold1	ATCC15697	COG4626	Phage terminase-like protein, large subunit, contains N-terminal HTH domain	Mobilome: prophages, transposons	X	CELLULAR PROCESSES AND SIGNALING
gene1762	Scaffold1	ATCC15697	COG4626	Phage terminase-like protein, large subunit, contains N-terminal HTH domain	Mobilome: prophages, transposons	X	CELLULAR PROCESSES AND SIGNALING
gene1927	Scaffold1	ATCC15697	COG4626	Phage terminase-like protein, large subunit, contains N-terminal HTH domain	Mobilome: prophages, transposons	X	CELLULAR PROCESSES AND SIGNALING
gene1165	Scaffold1	ATCC15697	COG4570	Holliday junction resolvase RusA (prophage-encoded endonuclease)	Replication, recombination and repair	L	INFORMATION STORAGE AND PROCESSING
gene1170	Scaffold1	ATCC15697	COG3645	Phage antirepressor protein YoqD, KilAC domain	Mobilome: prophages, transposons	X	CELLULAR PROCESSES AND SIGNALING
gene1622	Scaffold1	ATCC15697	COG3645	Phage antirepressor protein YoqD, KilAC domain	Mobilome: prophages, transposons	X	CELLULAR PROCESSES AND SIGNALING
gene1176	Scaffold1	ATCC15697	COG0326	Molecular chaperone, HSP90 family	Posttranslational modification, protein turnover, chaperones	O	CELLULAR PROCESSES AND SIGNALING
gene1179	Scaffold1	ATCC15697	COG5346	Uncharacterized membrane protein	Function unknown	S	POORLY CHARACTERIZED
gene1182	Scaffold1	ATCC15697	COG3001	Fructosamine-3-kinase	Carbohydrate transport and metabolism	G	METABOLISM
gene1183	Scaffold1	ATCC15697	COG1968	Undecaprenyl pyrophosphate phosphatase	Lipid transport and metabolism	I	METABOLISM
gene1184	Scaffold1	ATCC15697	COG2047	Proteasome assembly chaperone (PAC2) family protein	General function prediction only	R	POORLY CHARACTERIZED
gene1190	Scaffold1	ATCC15697	COG0441	Threonyl-tRNA synthetase	Translation, ribosomal structure and biogenesis	J	INFORMATION STORAGE AND PROCESSING
gene1192	Scaffold1	ATCC15697	COG0217	Transcriptional and/or translational regulatory protein YebC/TACO1	Transcription;Translation, ribosomal structure and biogenesis	K;J	INFORMATION STORAGE AND PROCESSING;INFORMATION STORAGE AND PROCESSING
gene1193	Scaffold1	ATCC15697	COG0817	Holliday junction resolvasome RuvABC endonuclease subunit RuvC	Replication, recombination and repair	L	INFORMATION STORAGE AND PROCESSING
gene1194	Scaffold1	ATCC15697	COG0632	Holliday junction resolvasome RuvABC DNA-binding subunit	Replication, recombination and repair	L	INFORMATION STORAGE AND PROCESSING
gene1195	Scaffold1	ATCC15697	COG2255	Holliday junction resolvasome RuvABC, ATP-dependent DNA helicase subunit RuvB	Replication, recombination and repair	L	INFORMATION STORAGE AND PROCESSING
gene1196	Scaffold1	ATCC15697	COG1862	Protein translocase subunit YajC	Intracellular trafficking, secretion, and vesicular transport	U	CELLULAR PROCESSES AND SIGNALING
gene1197	Scaffold1	ATCC15697	COG0503	Adenine/guanine phosphoribosyltransferase or related PRPP-binding protein	Nucleotide transport and metabolism	F	METABOLISM
gene1718	Scaffold1	ATCC15697	COG0503	Adenine/guanine phosphoribosyltransferase or related PRPP-binding protein	Nucleotide transport and metabolism	F	METABOLISM
gene1198	Scaffold1	ATCC15697	COG0045	Succinyl-CoA synthetase, beta subunit	Energy production and conversion	C	METABOLISM
gene1199	Scaffold1	ATCC15697	COG0074	Succinyl-CoA synthetase, alpha subunit	Energy production and conversion	C	METABOLISM
gene1201	Scaffold1	ATCC15697	COG0138	AICAR transformylase/IMP cyclohydrolase PurH	Nucleotide transport and metabolism	F	METABOLISM
gene1204	Scaffold1	ATCC15697	COG1187	Pseudouridylate synthase RsuA, specific for 16S rRNA U516 and 23S rRNA U2605	Translation, ribosomal structure and biogenesis	J	INFORMATION STORAGE AND PROCESSING
gene1205	Scaffold1	ATCC15697	COG0283	Cytidylate kinase	Nucleotide transport and metabolism	F	METABOLISM
gene1208	Scaffold1	ATCC15697	COG4284	UDP-N-acetylglucosamine pyrophosphorylase	Carbohydrate transport and metabolism	G	METABOLISM
gene1213	Scaffold1	ATCC15697	COG0546	Phosphoglycolate phosphatase, HAD superfamily	Energy production and conversion	C	METABOLISM
gene1240	Scaffold1	ATCC15697	COG3741	N-formylglutamate amidohydrolase	Amino acid transport and metabolism	E	METABOLISM
gene1245	Scaffold1	ATCC15697	COG3942	Surface antigen	Cell wall/membrane/envelope biogenesis	M	CELLULAR PROCESSES AND SIGNALING
gene1287	Scaffold1	ATCC15697	COG3942	Surface antigen	Cell wall/membrane/envelope biogenesis	M	CELLULAR PROCESSES AND SIGNALING
gene2149	Scaffold1	ATCC15697	COG3942	Surface antigen	Cell wall/membrane/envelope biogenesis	M	CELLULAR PROCESSES AND SIGNALING
gene2267	Scaffold1	ATCC15697	COG3942	Surface antigen	Cell wall/membrane/envelope biogenesis	M	CELLULAR PROCESSES AND SIGNALING
gene1256	Scaffold1	ATCC15697	COG0863	DNA modification methylase	Replication, recombination and repair	L	INFORMATION STORAGE AND PROCESSING
gene1421	Scaffold1	ATCC15697	COG0863	DNA modification methylase	Replication, recombination and repair	L	INFORMATION STORAGE AND PROCESSING
gene1426	Scaffold1	ATCC15697	COG0863	DNA modification methylase	Replication, recombination and repair	L	INFORMATION STORAGE AND PROCESSING
gene1270	Scaffold1	ATCC15697	COG0758	Predicted Rossmann fold nucleotide-binding protein DprA/Smf involved in DNA uptake	Replication, recombination and repair	L	INFORMATION STORAGE AND PROCESSING
gene1805	Scaffold1	ATCC15697	COG0758	Predicted Rossmann fold nucleotide-binding protein DprA/Smf involved in DNA uptake	Replication, recombination and repair	L	INFORMATION STORAGE AND PROCESSING
gene1271	Scaffold1	ATCC15697	COG1040	DNA utilization protein ComFC/GntX, contains phosphoribosyltransferase domain	General function prediction only	R	POORLY CHARACTERIZED
gene1874	Scaffold1	ATCC15697	COG1040	DNA utilization protein ComFC/GntX, contains phosphoribosyltransferase domain	General function prediction only	R	POORLY CHARACTERIZED
gene1297	Scaffold1	ATCC15697	COG2887	RecB family exonuclease	Replication, recombination and repair	L	INFORMATION STORAGE AND PROCESSING
gene1301	Scaffold1	ATCC15697	COG2340	Spore germination protein YkwD and related proteins with CAP (CSP/antigen 5/PR1) domain	Cell cycle control, cell division, chromosome partitioning;General function prediction only	D;R	CELLULAR PROCESSES AND SIGNALING;POORLY CHARACTERIZED
gene1303	Scaffold1	ATCC15697	COG1240	vWFA (von Willebrand factor type A) domain of Mg and Co chelatases	Coenzyme transport and metabolism	H	METABOLISM
gene1306	Scaffold1	ATCC15697	COG3378	DNA primase, phage- or plasmid-associated	Mobilome: prophages, transposons	X	CELLULAR PROCESSES AND SIGNALING
gene1325	Scaffold1	ATCC15697	COG0690	Preprotein translocase subunit SecE	Intracellular trafficking, secretion, and vesicular transport	U	CELLULAR PROCESSES AND SIGNALING
gene2429	Scaffold1	ATCC15697	COG0690	Preprotein translocase subunit SecE	Intracellular trafficking, secretion, and vesicular transport	U	CELLULAR PROCESSES AND SIGNALING
gene1376	Scaffold1	ATCC15697	COG1943	REP element-mobilizing transposase RayT	Mobilome: prophages, transposons	X	CELLULAR PROCESSES AND SIGNALING
gene1412	Scaffold1	ATCC15697	COG3620	Predicted transcriptional regulator, contains an XRE-type HTH domain (archaeal members contain CBS pair)	Transcription	K	INFORMATION STORAGE AND PROCESSING
gene1413	Scaffold1	ATCC15697	COG4683	Uncharacterized conserved protein	Function unknown	S	POORLY CHARACTERIZED
gene1440	Scaffold1	ATCC15697	COG3856	Small basic protein Sbp (function unknown), DUF1290 domain	Function unknown	S	POORLY CHARACTERIZED
gene1442	Scaffold1	ATCC15697	COG0040	ATP phosphoribosyltransferase	Amino acid transport and metabolism	E	METABOLISM
gene1443	Scaffold1	ATCC15697	COG0140	Phosphoribosyl-ATP pyrophosphohydrolase	Amino acid transport and metabolism	E	METABOLISM
gene1444	Scaffold1	ATCC15697	COG0036	Pentose-5-phosphate-3-epimerase	Carbohydrate transport and metabolism	G	METABOLISM
gene1445	Scaffold1	ATCC15697	COG0682	Prolipoprotein diacylglyceryltransferase	Cell wall/membrane/envelope biogenesis	M	CELLULAR PROCESSES AND SIGNALING
gene1446	Scaffold1	ATCC15697	COG0159	Tryptophan synthase alpha chain	Amino acid transport and metabolism	E	METABOLISM
gene1447	Scaffold1	ATCC15697	COG0133	Tryptophan synthase beta chain	Amino acid transport and metabolism	E	METABOLISM
gene1448	Scaffold1	ATCC15697	COG2135	ssDNA abasic site-binding protein YedK/HMCES, SRAP family	Replication, recombination and repair	L	INFORMATION STORAGE AND PROCESSING
gene1449	Scaffold1	ATCC15697	COG0648	Endonuclease IV	Replication, recombination and repair	L	INFORMATION STORAGE AND PROCESSING
gene1450	Scaffold1	ATCC15697	COG0833	Amino acid permease	Amino acid transport and metabolism	E	METABOLISM
gene1506	Scaffold1	ATCC15697	COG0833	Amino acid permease	Amino acid transport and metabolism	E	METABOLISM
gene1452	Scaffold1	ATCC15697	COG4767	Glycopeptide antibiotics resistance protein	Defense mechanisms	V	CELLULAR PROCESSES AND SIGNALING
gene1453	Scaffold1	ATCC15697	COG0520	Selenocysteine lyase/Cysteine desulfurase	Amino acid transport and metabolism	E	METABOLISM
gene1692	Scaffold1	ATCC15697	COG0520	Selenocysteine lyase/Cysteine desulfurase	Amino acid transport and metabolism	E	METABOLISM
gene1455	Scaffold1	ATCC15697	COG4367	Uncharacterized conserved protein, DUF2316 domain	Function unknown	S	POORLY CHARACTERIZED
gene1456	Scaffold1	ATCC15697	COG3981	Predicted acetyltransferase	General function prediction only	R	POORLY CHARACTERIZED
gene1461	Scaffold1	ATCC15697	COG0585	tRNA(Glu) U13 pseudouridine synthase TruD	Translation, ribosomal structure and biogenesis	J	INFORMATION STORAGE AND PROCESSING
gene1471	Scaffold1	ATCC15697	COG0845	Multidrug efflux pump subunit AcrA (membrane-fusion protein)	Cell wall/membrane/envelope biogenesis;Defense mechanisms	M;V	CELLULAR PROCESSES AND SIGNALING;CELLULAR PROCESSES AND SIGNALING
gene1473	Scaffold1	ATCC15697	COG0577	ABC-type antimicrobial peptide transport system, permease component	Defense mechanisms	V	CELLULAR PROCESSES AND SIGNALING
gene1799	Scaffold1	ATCC15697	COG0577	ABC-type antimicrobial peptide transport system, permease component	Defense mechanisms	V	CELLULAR PROCESSES AND SIGNALING
gene2107	Scaffold1	ATCC15697	COG0577	ABC-type antimicrobial peptide transport system, permease component	Defense mechanisms	V	CELLULAR PROCESSES AND SIGNALING
gene1484	Scaffold1	ATCC15697	COG5006	Threonine/homoserine efflux transporter RhtA	Amino acid transport and metabolism	E	METABOLISM
gene1501	Scaffold1	ATCC15697	COG0388	Omega-amidase YafV/Nit2, hydrolyzes alpha-ketoglutaramate	Energy production and conversion	C	METABOLISM
gene1824	Scaffold1	ATCC15697	COG0388	Omega-amidase YafV/Nit2, hydrolyzes alpha-ketoglutaramate	Energy production and conversion	C	METABOLISM
gene1503	Scaffold1	ATCC15697	COG0706	Membrane protein insertase Oxa1/YidC/SpoIIIJ	Cell wall/membrane/envelope biogenesis	M	CELLULAR PROCESSES AND SIGNALING
gene2636	Scaffold1	ATCC15697	COG0706	Membrane protein insertase Oxa1/YidC/SpoIIIJ	Cell wall/membrane/envelope biogenesis	M	CELLULAR PROCESSES AND SIGNALING
gene1508	Scaffold1	ATCC15697	COG3189	Uncharacterized conserved protein YeaO, DUF488 family	Function unknown	S	POORLY CHARACTERIZED
gene1516	Scaffold1	ATCC15697	COG3189	Uncharacterized conserved protein YeaO, DUF488 family	Function unknown	S	POORLY CHARACTERIZED
gene1514	Scaffold1	ATCC15697	COG3654	Prophage maintenance system killer protein	Mobilome: prophages, transposons	X	CELLULAR PROCESSES AND SIGNALING
gene1515	Scaffold1	ATCC15697	COG0300	Short-chain dehydrogenase	General function prediction only	R	POORLY CHARACTERIZED
gene1517	Scaffold1	ATCC15697	COG1061	Superfamily II DNA or RNA helicase	Transcription;Replication, recombination and repair	K;L	INFORMATION STORAGE AND PROCESSING;INFORMATION STORAGE AND PROCESSING
gene1519	Scaffold1	ATCC15697	COG0062	NAD(P)H-hydrate repair enzyme Nnr, NAD(P)H-hydrate epimerase domain	Nucleotide transport and metabolism	F	METABOLISM
gene1522	Scaffold1	ATCC15697	COG0583	DNA-binding transcriptional regulator, LysR family	Transcription	K	INFORMATION STORAGE AND PROCESSING
gene2025	Scaffold1	ATCC15697	COG0583	DNA-binding transcriptional regulator, LysR family	Transcription	K	INFORMATION STORAGE AND PROCESSING
gene2044	Scaffold1	ATCC15697	COG0583	DNA-binding transcriptional regulator, LysR family	Transcription	K	INFORMATION STORAGE AND PROCESSING
gene2454	Scaffold1	ATCC15697	COG0583	DNA-binding transcriptional regulator, LysR family	Transcription	K	INFORMATION STORAGE AND PROCESSING
gene1526	Scaffold1	ATCC15697	COG0167	Dihydroorotate dehydrogenase	Nucleotide transport and metabolism	F	METABOLISM
gene2189	Scaffold1	ATCC15697	COG0167	Dihydroorotate dehydrogenase	Nucleotide transport and metabolism	F	METABOLISM
gene2458	Scaffold1	ATCC15697	COG0167	Dihydroorotate dehydrogenase	Nucleotide transport and metabolism	F	METABOLISM
gene1527	Scaffold1	ATCC15697	COG0543	NAD(P)H-flavin reductase	Coenzyme transport and metabolism;Energy production and conversion	H;C	METABOLISM;METABOLISM
gene1529	Scaffold1	ATCC15697	COG0044	Dihydroorotase or related cyclic amidohydrolase	Nucleotide transport and metabolism	F	METABOLISM
gene1530	Scaffold1	ATCC15697	COG1781	Aspartate carbamoyltransferase, regulatory subunit	Nucleotide transport and metabolism	F	METABOLISM
gene1531	Scaffold1	ATCC15697	COG0540	Aspartate carbamoyltransferase, catalytic subunit	Nucleotide transport and metabolism	F	METABOLISM
gene1532	Scaffold1	ATCC15697	COG1391	Glutamine synthetase adenylyltransferase	Posttranslational modification, protein turnover, chaperones	O	CELLULAR PROCESSES AND SIGNALING
gene1533	Scaffold1	ATCC15697	COG3049	Penicillin V acylase or related amidase, Ntn superfamily	Cell wall/membrane/envelope biogenesis;General function prediction only	M;R	CELLULAR PROCESSES AND SIGNALING;POORLY CHARACTERIZED
gene1534	Scaffold1	ATCC15697	COG0685	5,10-methylenetetrahydrofolate reductase	Amino acid transport and metabolism	E	METABOLISM
gene1535	Scaffold1	ATCC15697	COG0620	Methionine synthase II (cobalamin-independent)	Amino acid transport and metabolism	E	METABOLISM
gene1536	Scaffold1	ATCC15697	COG2062	Phosphohistidine phosphatase SixA	Signal transduction mechanisms	T	CELLULAR PROCESSES AND SIGNALING
gene1537	Scaffold1	ATCC15697	COG2519	tRNA A58 N-methylase Trm61	Translation, ribosomal structure and biogenesis	J	INFORMATION STORAGE AND PROCESSING
gene1540	Scaffold1	ATCC15697	COG0819	Aminopyrimidine aminohydrolase TenA (thiamine salvage pathway)	Coenzyme transport and metabolism	H	METABOLISM
gene1541	Scaffold1	ATCC15697	COG4186	Uncharacterized conserved protein MJ1445, calcineurin-like phosphoesterase superfamily	General function prediction only	R	POORLY CHARACTERIZED
gene1542	Scaffold1	ATCC15697	COG4989	Predicted oxidoreductase YdhF	General function prediction only	R	POORLY CHARACTERIZED
gene1543	Scaffold1	ATCC15697	COG4989	Predicted oxidoreductase YdhF	General function prediction only	R	POORLY CHARACTERIZED
gene1546	Scaffold1	ATCC15697	COG3318	Uncharacterized conserved protein YecA, UPF0149 family, contains C-terminal Zn-binding SEC-C motif	Function unknown	S	POORLY CHARACTERIZED
gene1547	Scaffold1	ATCC15697	COG2962	Membrane protein RarD, contains two EamA domains, drug/metabolite transporter family	General function prediction only	R	POORLY CHARACTERIZED
gene1548	Scaffold1	ATCC15697	COG4279	Uncharacterized protein, contains SWIM-type Zn finger domain	Function unknown	S	POORLY CHARACTERIZED
gene1549	Scaffold1	ATCC15697	COG3410	Uncharacterized conserved protein, DUF2075 family	Function unknown	S	POORLY CHARACTERIZED
gene1550	Scaffold1	ATCC15697	COG1694	NTP pyrophosphatase, house-cleaning of non-canonical NTPs	Defense mechanisms	V	CELLULAR PROCESSES AND SIGNALING
gene1554	Scaffold1	ATCC15697	COG1225	Peroxiredoxin	Posttranslational modification, protein turnover, chaperones	O	CELLULAR PROCESSES AND SIGNALING
gene1559	Scaffold1	ATCC15697	COG1119	ABC-type molybdenum transport system, ATPase component ModF/photorepair protein PhrA	Inorganic ion transport and metabolism	P	METABOLISM
gene1565	Scaffold1	ATCC15697	COG0067	Glutamate synthase domain 1	Amino acid transport and metabolism	E	METABOLISM
gene1569	Scaffold1	ATCC15697	COG1929	Glycerate kinase	Carbohydrate transport and metabolism	G	METABOLISM
gene1570	Scaffold1	ATCC15697	COG0635	Coproporphyrinogen-III oxidase HemN (oxygen-independent) or related Fe-S oxidoreductase	Coenzyme transport and metabolism	H	METABOLISM
gene1571	Scaffold1	ATCC15697	COG0481	Translation elongation factor EF-4, membrane-bound GTPase	Translation, ribosomal structure and biogenesis	J	INFORMATION STORAGE AND PROCESSING
gene1572	Scaffold1	ATCC15697	COG0268	Ribosomal protein S20	Translation, ribosomal structure and biogenesis	J	INFORMATION STORAGE AND PROCESSING
gene1573	Scaffold1	ATCC15697	COG2860	Uncharacterized membrane protein YeiH	Function unknown	S	POORLY CHARACTERIZED
gene1574	Scaffold1	ATCC15697	COG3956	Uncharacterized conserved protein YabN, contains tetrapyrrole methylase and MazG-like pyrophosphatase domain	General function prediction only	R	POORLY CHARACTERIZED
gene1576	Scaffold1	ATCC15697	COG3600	Uncharacterized phage-associated protein, contains DUF4065 domain	Mobilome: prophages, transposons	X	CELLULAR PROCESSES AND SIGNALING
gene1618	Scaffold1	ATCC15697	COG3617	Prophage antirepressor	Mobilome: prophages, transposons	X	CELLULAR PROCESSES AND SIGNALING
gene1629	Scaffold1	ATCC15697	COG0606	Predicted Mg-chelatase, contains ChlI-like and ATPase domains, YifB family	Posttranslational modification, protein turnover, chaperones	O	CELLULAR PROCESSES AND SIGNALING
gene1804	Scaffold1	ATCC15697	COG0606	Predicted Mg-chelatase, contains ChlI-like and ATPase domains, YifB family	Posttranslational modification, protein turnover, chaperones	O	CELLULAR PROCESSES AND SIGNALING
gene1641	Scaffold1	ATCC15697	COG3023	N-acetyl-anhydromuramyl-L-alanine amidase AmpD	Cell wall/membrane/envelope biogenesis	M	CELLULAR PROCESSES AND SIGNALING
gene1663	Scaffold1	ATCC15697	COG4733	Phage-related protein, tail protein J	Mobilome: prophages, transposons	X	CELLULAR PROCESSES AND SIGNALING
gene1943	Scaffold1	ATCC15697	COG4733	Phage-related protein, tail protein J	Mobilome: prophages, transposons	X	CELLULAR PROCESSES AND SIGNALING
gene1675	Scaffold1	ATCC15697	COG1825	Ribosomal protein L25 (general stress protein Ctc)	Translation, ribosomal structure and biogenesis	J	INFORMATION STORAGE AND PROCESSING
gene1677	Scaffold1	ATCC15697	COG1282	NAD/NADP transhydrogenase beta subunit	Energy production and conversion	C	METABOLISM
gene1678	Scaffold1	ATCC15697	COG3288	NAD/NADP transhydrogenase alpha subunit	Energy production and conversion	C	METABOLISM
gene1679	Scaffold1	ATCC15697	COG3288	NAD/NADP transhydrogenase alpha subunit	Energy production and conversion	C	METABOLISM
gene1681	Scaffold1	ATCC15697	COG1159	GTPase Era, involved in 16S rRNA processing	Translation, ribosomal structure and biogenesis	J	INFORMATION STORAGE AND PROCESSING
gene1683	Scaffold1	ATCC15697	COG0319	ssRNA-specific RNase YbeY, 16S rRNA maturation enzyme	Translation, ribosomal structure and biogenesis	J	INFORMATION STORAGE AND PROCESSING
gene1684	Scaffold1	ATCC15697	COG1702	Phosphate starvation-inducible protein PhoH, predicted ATPase	Signal transduction mechanisms	T	CELLULAR PROCESSES AND SIGNALING
gene1686	Scaffold1	ATCC15697	COG1385	16S rRNA U1498 N3-methylase RsmE	Translation, ribosomal structure and biogenesis	J	INFORMATION STORAGE AND PROCESSING
gene1689	Scaffold1	ATCC15697	COG0448	Glucose-1-phosphate adenylyltransferase (ADP-glucose pyrophosphorylase)	Carbohydrate transport and metabolism	G	METABOLISM
gene1691	Scaffold1	ATCC15697	COG0822	Fe-S cluster assembly scaffold protein IscU, NifU family	Posttranslational modification, protein turnover, chaperones	O	CELLULAR PROCESSES AND SIGNALING
gene1693	Scaffold1	ATCC15697	COG0396	Fe-S cluster assembly ATPase SufC	Posttranslational modification, protein turnover, chaperones	O	CELLULAR PROCESSES AND SIGNALING
gene1694	Scaffold1	ATCC15697	COG0719	Fe-S cluster assembly scaffold protein SufB	Posttranslational modification, protein turnover, chaperones	O	CELLULAR PROCESSES AND SIGNALING
gene1695	Scaffold1	ATCC15697	COG0719	Fe-S cluster assembly scaffold protein SufB	Posttranslational modification, protein turnover, chaperones	O	CELLULAR PROCESSES AND SIGNALING
gene1696	Scaffold1	ATCC15697	COG0504	CTP synthase (UTP-ammonia lyase)	Nucleotide transport and metabolism	F	METABOLISM
gene1697	Scaffold1	ATCC15697	COG0757	3-dehydroquinate dehydratase	Amino acid transport and metabolism	E	METABOLISM
gene1698	Scaffold1	ATCC15697	COG0337	3-dehydroquinate synthetase	Amino acid transport and metabolism	E	METABOLISM
gene1699	Scaffold1	ATCC15697	COG0082	Chorismate synthase	Amino acid transport and metabolism	E	METABOLISM
gene1701	Scaffold1	ATCC15697	COG1559	Endolytic transglycosylase MltG, terminates peptidoglycan polymerization	Cell wall/membrane/envelope biogenesis	M	CELLULAR PROCESSES AND SIGNALING
gene1702	Scaffold1	ATCC15697	COG0816	YqgF/RuvX protein, pre-16S rRNA maturation RNase/Holliday junction resolvase/anti-termination factor	Translation, ribosomal structure and biogenesis;Replication, recombination and repair;Transcription	J;L;K	INFORMATION STORAGE AND PROCESSING;INFORMATION STORAGE AND PROCESSING;INFORMATION STORAGE AND PROCESSING
gene1703	Scaffold1	ATCC15697	COG0013	Alanyl-tRNA synthetase	Translation, ribosomal structure and biogenesis	J	INFORMATION STORAGE AND PROCESSING
gene1705	Scaffold1	ATCC15697	COG4768	Uncharacterized conserved protein YoxC, contains an MCP-like domain	Function unknown	S	POORLY CHARACTERIZED
gene1709	Scaffold1	ATCC15697	COG1305	Transglutaminase-like enzyme, putative cysteine protease	Posttranslational modification, protein turnover, chaperones	O	CELLULAR PROCESSES AND SIGNALING
gene2169	Scaffold1	ATCC15697	COG1305	Transglutaminase-like enzyme, putative cysteine protease	Posttranslational modification, protein turnover, chaperones	O	CELLULAR PROCESSES AND SIGNALING
gene2330	Scaffold1	ATCC15697	COG1305	Transglutaminase-like enzyme, putative cysteine protease	Posttranslational modification, protein turnover, chaperones	O	CELLULAR PROCESSES AND SIGNALING
gene1711	Scaffold1	ATCC15697	COG0295	Cytidine deaminase	Nucleotide transport and metabolism	F	METABOLISM
gene1712	Scaffold1	ATCC15697	COG2071	Gamma-glutamyl-gamma-aminobutyrate hydrolase PuuD (putrescine degradation), contains GATase1-like domain	Amino acid transport and metabolism	E	METABOLISM
gene1713	Scaffold1	ATCC15697	COG0522	Ribosomal protein S4 or related protein	Translation, ribosomal structure and biogenesis	J	INFORMATION STORAGE AND PROCESSING
gene1714	Scaffold1	ATCC15697	COG4170	ABC-type antimicrobial peptide export system, ATPase component SapD	Defense mechanisms	V	CELLULAR PROCESSES AND SIGNALING
gene1720	Scaffold1	ATCC15697	COG3655	DNA-binding transcriptional regulator, XRE family	Transcription	K	INFORMATION STORAGE AND PROCESSING
gene1721	Scaffold1	ATCC15697	COG0791	Cell wall-associated hydrolase, NlpC_P60 family	Cell wall/membrane/envelope biogenesis	M	CELLULAR PROCESSES AND SIGNALING
gene2265	Scaffold1	ATCC15697	COG0791	Cell wall-associated hydrolase, NlpC_P60 family	Cell wall/membrane/envelope biogenesis	M	CELLULAR PROCESSES AND SIGNALING
gene2266	Scaffold1	ATCC15697	COG0791	Cell wall-associated hydrolase, NlpC_P60 family	Cell wall/membrane/envelope biogenesis	M	CELLULAR PROCESSES AND SIGNALING
gene1722	Scaffold1	ATCC15697	COG3607	Lactoylglutathione lyase-related enzyme, vicinal oxygen chelate (VOC) family	General function prediction only	R	POORLY CHARACTERIZED
gene1723	Scaffold1	ATCC15697	COG1335	Nicotinamidase-related amidase	Coenzyme transport and metabolism;General function prediction only	H;R	METABOLISM;POORLY CHARACTERIZED
gene1724	Scaffold1	ATCC15697	COG3340	Peptidase E	Amino acid transport and metabolism	E	METABOLISM
gene1728	Scaffold1	ATCC15697	COG3311	DNA-binding transcriptional regulator AlpA	Transcription;Mobilome: prophages, transposons	K;X	INFORMATION STORAGE AND PROCESSING;CELLULAR PROCESSES AND SIGNALING
gene1729	Scaffold1	ATCC15697	COG1569	Predicted nucleic acid-binding protein, contains PIN domain	General function prediction only	R	POORLY CHARACTERIZED
gene1737	Scaffold1	ATCC15697	COG1392	Phosphate transport regulator YkaA, distantly related to PhoU, UPF0111/DUF47 family	Inorganic ion transport and metabolism	P	METABOLISM
gene1738	Scaffold1	ATCC15697	COG0306	Phosphate/sulfate permease	Inorganic ion transport and metabolism	P	METABOLISM
gene1742	Scaffold1	ATCC15697	COG0513	Superfamily II DNA and RNA helicase	Replication, recombination and repair	L	INFORMATION STORAGE AND PROCESSING
gene1746	Scaffold1	ATCC15697	COG0560	Phosphoserine phosphatase	Amino acid transport and metabolism	E	METABOLISM
gene1771	Scaffold1	ATCC15697	COG0560	Phosphoserine phosphatase	Amino acid transport and metabolism	E	METABOLISM
gene2249	Scaffold1	ATCC15697	COG0560	Phosphoserine phosphatase	Amino acid transport and metabolism	E	METABOLISM
gene1748	Scaffold1	ATCC15697	COG3304	Uncharacterized membrane protein YccF, DUF307 family	Function unknown	S	POORLY CHARACTERIZED
gene1786	Scaffold1	ATCC15697	COG3304	Uncharacterized membrane protein YccF, DUF307 family	Function unknown	S	POORLY CHARACTERIZED
gene1756	Scaffold1	ATCC15697	COG3304	Uncharacterized membrane protein YccF, DUF307 family	Function unknown	S	POORLY CHARACTERIZED
gene1750	Scaffold1	ATCC15697	COG0730	Sulfite exporter TauE/SafE/YfcA and related permeases, UPF0721 family	Inorganic ion transport and metabolism	P	METABOLISM
gene1752	Scaffold1	ATCC15697	COG0370	Fe2+ transporter FeoB	Inorganic ion transport and metabolism	P	METABOLISM
gene1753	Scaffold1	ATCC15697	COG1918	Fe2+ transport protein FeoA	Inorganic ion transport and metabolism	P	METABOLISM
gene1764	Scaffold1	ATCC15697	COG1403	5-methylcytosine-specific restriction endonuclease McrA	Defense mechanisms	V	CELLULAR PROCESSES AND SIGNALING
gene1772	Scaffold1	ATCC15697	COG3064	Membrane protein TolA involved in colicin uptake	Cell wall/membrane/envelope biogenesis	M	CELLULAR PROCESSES AND SIGNALING
gene1783	Scaffold1	ATCC15697	COG2337	mRNA-degrading endonuclease MazF, toxin component of the MazEF toxin-antitoxin module	Defense mechanisms	V	CELLULAR PROCESSES AND SIGNALING
gene1784	Scaffold1	ATCC15697	COG1917	Cupin domain protein related to quercetin dioxygenase	General function prediction only	R	POORLY CHARACTERIZED
gene1785	Scaffold1	ATCC15697	COG3963	Phosphatidylethanolamine N-methyltransferase	Lipid transport and metabolism	I	METABOLISM
gene1792	Scaffold1	ATCC15697	COG3070	Transcriptional regulator of competence genes, TfoX/Sxy family	Transcription	K	INFORMATION STORAGE AND PROCESSING
gene1793	Scaffold1	ATCC15697	COG2207	AraC-type DNA-binding domain and AraC-containing proteins	Transcription	K	INFORMATION STORAGE AND PROCESSING
gene2536	Scaffold1	ATCC15697	COG2207	AraC-type DNA-binding domain and AraC-containing proteins	Transcription	K	INFORMATION STORAGE AND PROCESSING
gene1794	Scaffold1	ATCC15697	COG0012	Ribosome-binding ATPase YchF, GTP1/OBG family	Translation, ribosomal structure and biogenesis	J	INFORMATION STORAGE AND PROCESSING
gene1796	Scaffold1	ATCC15697	COG0596	2-succinyl-6-hydroxy-2,4-cyclohexadiene-1-carboxylate synthase MenH and related esterases, alpha/beta hydrolase fold	Coenzyme transport and metabolism;General function prediction only	H;R	METABOLISM;POORLY CHARACTERIZED
gene2199	Scaffold1	ATCC15697	COG0596	2-succinyl-6-hydroxy-2,4-cyclohexadiene-1-carboxylate synthase MenH and related esterases, alpha/beta hydrolase fold	Coenzyme transport and metabolism;General function prediction only	H;R	METABOLISM;POORLY CHARACTERIZED
gene2445	Scaffold1	ATCC15697	COG3127	Predicted ABC-type transport system involved in lysophospholipase L1 biosynthesis, permease component	Secondary metabolites biosynthesis, transport and catabolism	Q	METABOLISM
gene1802	Scaffold1	ATCC15697	COG2240	Pyridoxal/pyridoxine/pyridoxamine kinase	Coenzyme transport and metabolism	H	METABOLISM
gene1803	Scaffold1	ATCC15697	COG0792	Predicted endonuclease distantly related to archaeal Holliday junction resolvase, YraN/UPF0102 family	Replication, recombination and repair	L	INFORMATION STORAGE AND PROCESSING
gene1806	Scaffold1	ATCC15697	COG1053	Succinate dehydrogenase/fumarate reductase, flavoprotein subunit	Energy production and conversion	C	METABOLISM
gene1807	Scaffold1	ATCC15697	COG0479	Succinate dehydrogenase/fumarate reductase, Fe-S protein subunit	Energy production and conversion	C	METABOLISM
gene1808	Scaffold1	ATCC15697	COG4122	tRNA 5-hydroxyU34 O-methylase TrmR/YrrM	Translation, ribosomal structure and biogenesis	J	INFORMATION STORAGE AND PROCESSING
gene1809	Scaffold1	ATCC15697	COG1611	Nucleotide monophosphate nucleosidase PpnN/YdgH, Lonely Guy (LOG) family	Nucleotide transport and metabolism	F	METABOLISM
gene1810	Scaffold1	ATCC15697	COG3004	Na+/H+ antiporter NhaA	Energy production and conversion;Inorganic ion transport and metabolism	C;P	METABOLISM;METABOLISM
gene1813	Scaffold1	ATCC15697	COG1219	ATP-dependent protease Clp, ATPase subunit ClpX	Posttranslational modification, protein turnover, chaperones	O	CELLULAR PROCESSES AND SIGNALING
gene1814	Scaffold1	ATCC15697	COG0740	ATP-dependent protease ClpP, protease subunit	Posttranslational modification, protein turnover, chaperones	O	CELLULAR PROCESSES AND SIGNALING
gene1815	Scaffold1	ATCC15697	COG0740	ATP-dependent protease ClpP, protease subunit	Posttranslational modification, protein turnover, chaperones	O	CELLULAR PROCESSES AND SIGNALING
gene1818	Scaffold1	ATCC15697	COG0544	FKBP-type peptidyl-prolyl cis-trans isomerase (trigger factor)	Posttranslational modification, protein turnover, chaperones	O	CELLULAR PROCESSES AND SIGNALING
gene1819	Scaffold1	ATCC15697	COG0349	Ribonuclease D	Translation, ribosomal structure and biogenesis	J	INFORMATION STORAGE AND PROCESSING
gene1821	Scaffold1	ATCC15697	COG1180	Pyruvate-formate lyase-activating enzyme	Posttranslational modification, protein turnover, chaperones	O	CELLULAR PROCESSES AND SIGNALING
gene1822	Scaffold1	ATCC15697	COG1882	Pyruvate-formate lyase	Energy production and conversion	C	METABOLISM
gene1826	Scaffold1	ATCC15697	COG2011	ABC-type methionine transport system, permease component	Amino acid transport and metabolism	E	METABOLISM
gene1827	Scaffold1	ATCC15697	COG1135	ABC-type methionine transport system, ATPase component	Amino acid transport and metabolism	E	METABOLISM
gene1828	Scaffold1	ATCC15697	COG1464	ABC-type metal ion transport system, periplasmic component/surface antigen	Inorganic ion transport and metabolism	P	METABOLISM
gene1829	Scaffold1	ATCC15697	COG3957	Phosphoketolase	Carbohydrate transport and metabolism	G	METABOLISM
gene1831	Scaffold1	ATCC15697	COG4868	Uncharacterized conserved protein, UPF0371 family	Function unknown	S	POORLY CHARACTERIZED
gene1832	Scaffold1	ATCC15697	COG1835	Peptidoglycan/LPS O-acetylase OafA/YrhL, contains acyltransferase and SGNH-hydrolase domains	Cell wall/membrane/envelope biogenesis	M	CELLULAR PROCESSES AND SIGNALING
gene1835	Scaffold1	ATCC15697	COG1207	Bifunctional protein GlmU, N-acetylglucosamine-1-phosphate-uridyltransferase/glucosamine-1-phosphate-acetyltransferase	Cell wall/membrane/envelope biogenesis	M	CELLULAR PROCESSES AND SIGNALING
gene1836	Scaffold1	ATCC15697	COG0799	Ribosomal silencing factor RsfS, regulates association of 30S and 50S subunits	Translation, ribosomal structure and biogenesis	J	INFORMATION STORAGE AND PROCESSING
gene1840	Scaffold1	ATCC15697	COG0280	Phosphotransacetylase (includes Pta, EutD and phosphobutyryltransferase)	Energy production and conversion	C	METABOLISM
gene1841	Scaffold1	ATCC15697	COG0282	Acetate kinase	Energy production and conversion	C	METABOLISM
gene1842	Scaffold1	ATCC15697	COG0128	5-enolpyruvylshikimate-3-phosphate synthase	Amino acid transport and metabolism	E	METABOLISM
gene1848	Scaffold1	ATCC15697	COG1523	Pullulanase/glycogen debranching enzyme	Carbohydrate transport and metabolism	G	METABOLISM
gene2366	Scaffold1	ATCC15697	COG1523	Pullulanase/glycogen debranching enzyme	Carbohydrate transport and metabolism	G	METABOLISM
gene1849	Scaffold1	ATCC15697	COG0494	8-oxo-dGTP pyrophosphatase MutT and related house-cleaning NTP pyrophosphohydrolases, NUDIX family	Defense mechanisms	V	CELLULAR PROCESSES AND SIGNALING
gene1850	Scaffold1	ATCC15697	COG0327	Putative GTP cyclohydrolase 1 type 2, NIF3 family	Coenzyme transport and metabolism	H	METABOLISM
gene1851	Scaffold1	ATCC15697	COG0258	5'-3' exonuclease Xni/ExoIX (flap endonuclease)	Replication, recombination and repair	L	INFORMATION STORAGE AND PROCESSING
gene1852	Scaffold1	ATCC15697	COG3707	Two-component response regulator, AmiR/NasT family, consists of REC and RNA-binding antiterminator (ANTAR) domains	Signal transduction mechanisms;Transcription	T;K	CELLULAR PROCESSES AND SIGNALING;INFORMATION STORAGE AND PROCESSING
gene1854	Scaffold1	ATCC15697	COG0469	Pyruvate kinase	Carbohydrate transport and metabolism	G	METABOLISM
gene1855	Scaffold1	ATCC15697	COG0861	Tellurite resistance membrane protein TerC	Inorganic ion transport and metabolism	P	METABOLISM
gene1856	Scaffold1	ATCC15697	COG0556	Excinuclease UvrABC helicase subunit UvrB	Replication, recombination and repair	L	INFORMATION STORAGE AND PROCESSING
gene1862	Scaffold1	ATCC15697	COG0237	Dephospho-CoA kinase	Coenzyme transport and metabolism	H	METABOLISM
gene1863	Scaffold1	ATCC15697	COG0539	Ribosomal protein S1	Translation, ribosomal structure and biogenesis	J	INFORMATION STORAGE AND PROCESSING
gene1864	Scaffold1	ATCC15697	COG0190	5,10-methylene-tetrahydrofolate dehydrogenase/Methenyl tetrahydrofolate cyclohydrolase	Coenzyme transport and metabolism	H	METABOLISM
gene1865	Scaffold1	ATCC15697	COG0803	ABC-type Zn uptake system ZnuABC, Zn-binding component ZnuA	Inorganic ion transport and metabolism	P	METABOLISM
gene2087	Scaffold1	ATCC15697	COG0803	ABC-type Zn uptake system ZnuABC, Zn-binding component ZnuA	Inorganic ion transport and metabolism	P	METABOLISM
gene1866	Scaffold1	ATCC15697	COG1121	ABC-type Mn2+/Zn2+ transport system, ATPase component	Inorganic ion transport and metabolism	P	METABOLISM
gene1867	Scaffold1	ATCC15697	COG1108	ABC-type Mn2+/Zn2+ transport system, permease component	Inorganic ion transport and metabolism	P	METABOLISM
gene1868	Scaffold1	ATCC15697	COG0245	2C-methyl-D-erythritol 2,4-cyclodiphosphate synthase	Lipid transport and metabolism	I	METABOLISM
gene1869	Scaffold1	ATCC15697	COG1329	RNA polymerase-interacting regulator, CarD/CdnL/TRCF family	Transcription	K	INFORMATION STORAGE AND PROCESSING
gene1870	Scaffold1	ATCC15697	COG0296	1,4-alpha-glucan branching enzyme	Carbohydrate transport and metabolism	G	METABOLISM
gene1880	Scaffold1	ATCC15697	COG1316	Anionic cell wall polymer biosynthesis enzyme TagV/TagU, LytR-Cps2A-Psr (LCP) family (peptidoglycan teichoic acid transferase)	Cell wall/membrane/envelope biogenesis	M	CELLULAR PROCESSES AND SIGNALING
gene1883	Scaffold1	ATCC15697	COG3920	Two-component sensor histidine kinase, HisKA and HATPase domains	Signal transduction mechanisms	T	CELLULAR PROCESSES AND SIGNALING
gene1885	Scaffold1	ATCC15697	COG0782	Transcription elongation factor, GreA/GreB family	Transcription	K	INFORMATION STORAGE AND PROCESSING
gene1887	Scaffold1	ATCC15697	COG1760	L-serine deaminase	Amino acid transport and metabolism	E	METABOLISM
gene1891	Scaffold1	ATCC15697	COG4748	Uncharacterized conserved protein, contains restriction enzyme R protein N terminal (HSDR_N) domain	Function unknown	S	POORLY CHARACTERIZED
gene1902	Scaffold1	ATCC15697	COG1475	Chromosome segregation protein Spo0J, contains ParB-like nuclease domain	Cell cycle control, cell division, chromosome partitioning	D	CELLULAR PROCESSES AND SIGNALING
gene2632	Scaffold1	ATCC15697	COG1475	Chromosome segregation protein Spo0J, contains ParB-like nuclease domain	Cell cycle control, cell division, chromosome partitioning	D	CELLULAR PROCESSES AND SIGNALING
gene1904	Scaffold1	ATCC15697	COG5529	Phage-encoded DNA-binding protein ECs1768, contains HTH and DnaT DNA-binding domains	Mobilome: prophages, transposons	X	CELLULAR PROCESSES AND SIGNALING
gene1925	Scaffold1	ATCC15697	COG3728	Phage terminase, small subunit	Mobilome: prophages, transposons	X	CELLULAR PROCESSES AND SIGNALING
gene1941	Scaffold1	ATCC15697	COG5412	Phage-related protein	Mobilome: prophages, transposons	X	CELLULAR PROCESSES AND SIGNALING
gene1953	Scaffold1	ATCC15697	COG0248	Exopolyphosphatase/pppGpp-phosphohydrolase	Nucleotide transport and metabolism;Signal transduction mechanisms	F;T	METABOLISM;CELLULAR PROCESSES AND SIGNALING
gene1954	Scaffold1	ATCC15697	COG1507	Uncharacterized conserved protein, DUF501 family	Function unknown	S	POORLY CHARACTERIZED
gene1955	Scaffold1	ATCC15697	COG2919	Cell division protein FtsB	Cell cycle control, cell division, chromosome partitioning	D	CELLULAR PROCESSES AND SIGNALING
gene1956	Scaffold1	ATCC15697	COG0148	Enolase	Carbohydrate transport and metabolism	G	METABOLISM
gene1958	Scaffold1	ATCC15697	COG1197	Transcription-repair coupling factor (superfamily II helicase)	Replication, recombination and repair;Transcription	L;K	INFORMATION STORAGE AND PROCESSING;INFORMATION STORAGE AND PROCESSING
gene1959	Scaffold1	ATCC15697	COG0193	Peptidyl-tRNA hydrolase	Translation, ribosomal structure and biogenesis	J	INFORMATION STORAGE AND PROCESSING
gene1961	Scaffold1	ATCC15697	COG1247	L-amino acid N-acyltransferase MnaT	Amino acid transport and metabolism	E	METABOLISM
gene2123	Scaffold1	ATCC15697	COG1247	L-amino acid N-acyltransferase MnaT	Amino acid transport and metabolism	E	METABOLISM
gene1962	Scaffold1	ATCC15697	COG1615	Uncharacterized membrane protein, UPF0182 family	Function unknown	S	POORLY CHARACTERIZED
gene1964	Scaffold1	ATCC15697	COG1057	Nicotinate-nucleotide adenylyltransferase NadD	Coenzyme transport and metabolism	H	METABOLISM
gene1966	Scaffold1	ATCC15697	COG0014	Gamma-glutamyl phosphate reductase	Amino acid transport and metabolism	E	METABOLISM
gene1967	Scaffold1	ATCC15697	COG0112	Glycine/serine hydroxymethyltransferase	Amino acid transport and metabolism	E	METABOLISM
gene1968	Scaffold1	ATCC15697	COG0498	Threonine synthase	Amino acid transport and metabolism	E	METABOLISM
gene1969	Scaffold1	ATCC15697	COG4194	Uncharacterized membrane protein, DUF1648 family	Function unknown	S	POORLY CHARACTERIZED
gene1970	Scaffold1	ATCC15697	COG1725	DNA-binding transcriptional regulator YhcF, GntR family	Transcription	K	INFORMATION STORAGE AND PROCESSING
gene1975	Scaffold1	ATCC15697	COG1725	DNA-binding transcriptional regulator YhcF, GntR family	Transcription	K	INFORMATION STORAGE AND PROCESSING
gene1979	Scaffold1	ATCC15697	COG0603	7-cyano-7-deazaguanine synthase (queuosine biosynthesis)	Translation, ribosomal structure and biogenesis	J	INFORMATION STORAGE AND PROCESSING
gene1981	Scaffold1	ATCC15697	COG0497	DNA repair ATPase RecN	Replication, recombination and repair	L	INFORMATION STORAGE AND PROCESSING
gene1982	Scaffold1	ATCC15697	COG0061	NAD kinase	Coenzyme transport and metabolism	H	METABOLISM
gene1984	Scaffold1	ATCC15697	COG1189	Predicted rRNA methylase YqxC, contains S4 and FtsJ domains	Translation, ribosomal structure and biogenesis	J	INFORMATION STORAGE AND PROCESSING
gene1986	Scaffold1	ATCC15697	COG0647	Ribonucleotide monophosphatase NagD, HAD superfamily	Nucleotide transport and metabolism	F	METABOLISM
gene1988	Scaffold1	ATCC15697	COG0162	Tyrosyl-tRNA synthetase	Translation, ribosomal structure and biogenesis	J	INFORMATION STORAGE AND PROCESSING
gene1990	Scaffold1	ATCC15697	COG1418	HD superfamily phosphodieaserase, includes HD domain of RNase Y	Translation, ribosomal structure and biogenesis;General function prediction only	J;R	INFORMATION STORAGE AND PROCESSING;POORLY CHARACTERIZED
gene2527	Scaffold1	ATCC15697	COG1418	HD superfamily phosphodieaserase, includes HD domain of RNase Y	Translation, ribosomal structure and biogenesis;General function prediction only	J;R	INFORMATION STORAGE AND PROCESSING;POORLY CHARACTERIZED
gene1991	Scaffold1	ATCC15697	COG0607	Rhodanese-related sulfurtransferase	Inorganic ion transport and metabolism	P	METABOLISM
gene1992	Scaffold1	ATCC15697	COG0476	Molybdopterin or thiamine biosynthesis adenylyltransferase	Coenzyme transport and metabolism	H	METABOLISM
gene2278	Scaffold1	ATCC15697	COG0476	Molybdopterin or thiamine biosynthesis adenylyltransferase	Coenzyme transport and metabolism	H	METABOLISM
gene1993	Scaffold1	ATCC15697	COG2022	Thiazole synthase ThiGH, ThiG subunit (thiamin biosynthesis)	Coenzyme transport and metabolism	H	METABOLISM
gene1994	Scaffold1	ATCC15697	COG2104	Sulfur carrier protein ThiS (thiamine biosynthesis)	Coenzyme transport and metabolism	H	METABOLISM
gene1995	Scaffold1	ATCC15697	COG0165	Argininosuccinate lyase	Amino acid transport and metabolism	E	METABOLISM
gene1996	Scaffold1	ATCC15697	COG0137	Argininosuccinate synthase	Amino acid transport and metabolism	E	METABOLISM
gene1997	Scaffold1	ATCC15697	COG1438	Arginine repressor	Transcription	K	INFORMATION STORAGE AND PROCESSING
gene1998	Scaffold1	ATCC15697	COG0078	Ornithine carbamoyltransferase	Amino acid transport and metabolism	E	METABOLISM
gene1999	Scaffold1	ATCC15697	COG4992	Acetylornithine/succinyldiaminopimelate/putrescine aminotransferase	Amino acid transport and metabolism	E	METABOLISM
gene2000	Scaffold1	ATCC15697	COG0548	N-acetylglutamate kinase	Amino acid transport and metabolism	E	METABOLISM
gene2001	Scaffold1	ATCC15697	COG1364	Glutamate N-acetyltransferase (ornithine transacetylase)	Amino acid transport and metabolism	E	METABOLISM
gene2002	Scaffold1	ATCC15697	COG0002	N-acetyl-gamma-glutamylphosphate reductase	Amino acid transport and metabolism	E	METABOLISM
gene2004	Scaffold1	ATCC15697	COG0072	Phenylalanyl-tRNA synthetase beta subunit	Translation, ribosomal structure and biogenesis	J	INFORMATION STORAGE AND PROCESSING
gene2005	Scaffold1	ATCC15697	COG0016	Phenylalanyl-tRNA synthetase alpha subunit	Translation, ribosomal structure and biogenesis	J	INFORMATION STORAGE AND PROCESSING
gene2009	Scaffold1	ATCC15697	COG4721	ABC-type thiamine/hydroxymethylpyrimidine transport system, permease component	Coenzyme transport and metabolism	H	METABOLISM
gene2011	Scaffold1	ATCC15697	COG0624	Acetylornithine deacetylase/Succinyl-diaminopimelate desuccinylase or related deacylase	Amino acid transport and metabolism	E	METABOLISM
gene2437	Scaffold1	ATCC15697	COG0624	Acetylornithine deacetylase/Succinyl-diaminopimelate desuccinylase or related deacylase	Amino acid transport and metabolism	E	METABOLISM
gene2013	Scaffold1	ATCC15697	COG1249	Dihydrolipoamide dehydrogenase (E3) component of pyruvate/2-oxoglutarate dehydrogenase complex or glutathione oxidoreductase	Energy production and conversion	C	METABOLISM
gene2311	Scaffold1	ATCC15697	COG1249	Dihydrolipoamide dehydrogenase (E3) component of pyruvate/2-oxoglutarate dehydrogenase complex or glutathione oxidoreductase	Energy production and conversion	C	METABOLISM
gene2018	Scaffold1	ATCC15697	COG0110	Acetyltransferase, isoleucine patch superfamily	General function prediction only	R	POORLY CHARACTERIZED
gene2021	Scaffold1	ATCC15697	COG2231	3-Methyladenine DNA glycosylase, HhH-GPD/Endo3 superfamily	Replication, recombination and repair	L	INFORMATION STORAGE AND PROCESSING
gene2027	Scaffold1	ATCC15697	COG2723	Beta-glucosidase/6-phospho-beta-glucosidase/beta-galactosidase	Carbohydrate transport and metabolism	G	METABOLISM
gene2037	Scaffold1	ATCC15697	COG1063	Threonine dehydrogenase or related Zn-dependent dehydrogenase	Amino acid transport and metabolism;General function prediction only	E;R	METABOLISM;POORLY CHARACTERIZED
gene2043	Scaffold1	ATCC15697	COG2855	Uncharacterized membrane protein YadS, UPF0324 family	Function unknown	S	POORLY CHARACTERIZED
gene2045	Scaffold1	ATCC15697	COG0050	Translation elongation factor EF-Tu, a GTPase	Translation, ribosomal structure and biogenesis	J	INFORMATION STORAGE AND PROCESSING
gene2047	Scaffold1	ATCC15697	COG0049	Ribosomal protein S7	Translation, ribosomal structure and biogenesis	J	INFORMATION STORAGE AND PROCESSING
gene2048	Scaffold1	ATCC15697	COG0048	Ribosomal protein S12	Translation, ribosomal structure and biogenesis	J	INFORMATION STORAGE AND PROCESSING
gene2058	Scaffold1	ATCC15697	COG0385	Predicted Na+-dependent transporter YfeH	General function prediction only	R	POORLY CHARACTERIZED
gene2060	Scaffold1	ATCC15697	COG2008	Threonine aldolase	Amino acid transport and metabolism	E	METABOLISM
gene2063	Scaffold1	ATCC15697	COG0027	Formate-dependent phosphoribosylglycinamide formyltransferase (GAR transformylase)	Nucleotide transport and metabolism	F	METABOLISM
gene2065	Scaffold1	ATCC15697	COG0152	Phosphoribosylaminoimidazole-succinocarboxamide synthase	Nucleotide transport and metabolism	F	METABOLISM
gene2066	Scaffold1	ATCC15697	COG0046	Phosphoribosylformylglycinamidine (FGAM) synthase, synthetase domain	Nucleotide transport and metabolism	F	METABOLISM
gene2068	Scaffold1	ATCC15697	COG4908	Uncharacterized conserved protein, contains a NRPS condensation (elongation) domain	General function prediction only	R	POORLY CHARACTERIZED
gene2075	Scaffold1	ATCC15697	COG0389	Nucleotidyltransferase/DNA polymerase DinP involved in DNA repair	Replication, recombination and repair	L	INFORMATION STORAGE AND PROCESSING
gene2375	Scaffold1	ATCC15697	COG0389	Nucleotidyltransferase/DNA polymerase DinP involved in DNA repair	Replication, recombination and repair	L	INFORMATION STORAGE AND PROCESSING
gene2076	Scaffold1	ATCC15697	COG0499	S-adenosylhomocysteine hydrolase	Coenzyme transport and metabolism	H	METABOLISM
gene2077	Scaffold1	ATCC15697	COG0402	Cytosine/adenosine deaminase or related metal-dependent hydrolase	Nucleotide transport and metabolism;General function prediction only	F;R	METABOLISM;POORLY CHARACTERIZED
gene2078	Scaffold1	ATCC15697	COG3542	Predicted sugar epimerase, cupin superfamily	General function prediction only	R	POORLY CHARACTERIZED
gene2082	Scaffold1	ATCC15697	COG0034	Glutamine phosphoribosylpyrophosphate amidotransferase	Nucleotide transport and metabolism	F	METABOLISM
gene2083	Scaffold1	ATCC15697	COG0150	Phosphoribosylaminoimidazole (AIR) synthetase	Nucleotide transport and metabolism	F	METABOLISM
gene2084	Scaffold1	ATCC15697	COG0151	Phosphoribosylamine-glycine ligase	Nucleotide transport and metabolism	F	METABOLISM
gene2085	Scaffold1	ATCC15697	COG1012	Acyl-CoA reductase or other NAD-dependent aldehyde dehydrogenase	Lipid transport and metabolism	I	METABOLISM
gene2086	Scaffold1	ATCC15697	COG1368	Phosphoglycerol transferase MdoB/OpgB, AlkP superfamily	Cell wall/membrane/envelope biogenesis	M	CELLULAR PROCESSES AND SIGNALING
gene2088	Scaffold1	ATCC15697	COG0523	Zinc metallochaperone YeiR/ZagA and related GTPases, G3E family	General function prediction only	R	POORLY CHARACTERIZED
gene2090	Scaffold1	ATCC15697	COG0267	Ribosomal protein L33	Translation, ribosomal structure and biogenesis	J	INFORMATION STORAGE AND PROCESSING
gene2380	Scaffold1	ATCC15697	COG0267	Ribosomal protein L33	Translation, ribosomal structure and biogenesis	J	INFORMATION STORAGE AND PROCESSING
gene2091	Scaffold1	ATCC15697	COG0199	Ribosomal protein S14	Translation, ribosomal structure and biogenesis	J	INFORMATION STORAGE AND PROCESSING
gene2347	Scaffold1	ATCC15697	COG0199	Ribosomal protein S14	Translation, ribosomal structure and biogenesis	J	INFORMATION STORAGE AND PROCESSING
gene2093	Scaffold1	ATCC15697	COG0257	Ribosomal protein L36	Translation, ribosomal structure and biogenesis	J	INFORMATION STORAGE AND PROCESSING
gene2337	Scaffold1	ATCC15697	COG0257	Ribosomal protein L36	Translation, ribosomal structure and biogenesis	J	INFORMATION STORAGE AND PROCESSING
gene2096	Scaffold1	ATCC15697	COG0701	Uncharacterized membrane protein YraQ, UPF0718 family	Function unknown	S	POORLY CHARACTERIZED
gene2097	Scaffold1	ATCC15697	COG3689	Uncharacterized membrane protein YcgQ, UPF0703/DUF1980 family	Function unknown	S	POORLY CHARACTERIZED
gene2098	Scaffold1	ATCC15697	COG0735	Fe2+ or Zn2+ uptake regulation protein Fur/Zur	Inorganic ion transport and metabolism	P	METABOLISM
gene2102	Scaffold1	ATCC15697	COG0735	Fe2+ or Zn2+ uptake regulation protein Fur/Zur	Inorganic ion transport and metabolism	P	METABOLISM
gene2103	Scaffold1	ATCC15697	COG0026	Phosphoribosylaminoimidazole carboxylase (NCAIR synthetase)	Nucleotide transport and metabolism	F	METABOLISM
gene2104	Scaffold1	ATCC15697	COG0041	Phosphoribosylcarboxyaminoimidazole (NCAIR) mutase	Nucleotide transport and metabolism	F	METABOLISM
gene2105	Scaffold1	ATCC15697	COG0604	NADPH:quinone reductase or related Zn-dependent oxidoreductase	Energy production and conversion;General function prediction only	C;R	METABOLISM;POORLY CHARACTERIZED
gene2106	Scaffold1	ATCC15697	COG1154	Deoxyxylulose-5-phosphate synthase	Coenzyme transport and metabolism;Lipid transport and metabolism	H;I	METABOLISM;METABOLISM
gene2108	Scaffold1	ATCC15697	COG1361	S-layer protein MJ0795, predicted component of type IV pili-like system	General function prediction only	R	POORLY CHARACTERIZED
gene2113	Scaffold1	ATCC15697	COG3534	Alpha-L-arabinofuranosidase	Carbohydrate transport and metabolism	G	METABOLISM
gene2116	Scaffold1	ATCC15697	COG1167	DNA-binding transcriptional regulator, MocR family, contains an aminotransferase domain	Transcription;Amino acid transport and metabolism	K;E	INFORMATION STORAGE AND PROCESSING;METABOLISM
gene2117	Scaffold1	ATCC15697	COG0311	Pyridoxal 5'-phosphate synthase subunit PdxT (glutamine amidotransferase)	Coenzyme transport and metabolism	H	METABOLISM
gene2118	Scaffold1	ATCC15697	COG0214	Pyridoxal 5'-phosphate synthase subunit PdxS	Coenzyme transport and metabolism	H	METABOLISM
gene2119	Scaffold1	ATCC15697	COG0358	DNA primase (bacterial type)	Replication, recombination and repair	L	INFORMATION STORAGE AND PROCESSING
gene2120	Scaffold1	ATCC15697	COG0232	dGTP triphosphohydrolase	Nucleotide transport and metabolism	F	METABOLISM
gene2121	Scaffold1	ATCC15697	COG0787	Alanine racemase	Cell wall/membrane/envelope biogenesis	M	CELLULAR PROCESSES AND SIGNALING
gene2122	Scaffold1	ATCC15697	COG0531	Serine transporter YbeC, amino acid:H+ symporter family	Amino acid transport and metabolism	E	METABOLISM
gene2378	Scaffold1	ATCC15697	COG0531	Serine transporter YbeC, amino acid:H+ symporter family	Amino acid transport and metabolism	E	METABOLISM
gene2124	Scaffold1	ATCC15697	COG1854	S-ribosylhomocysteine lyase LuxS, autoinducer biosynthesis	Signal transduction mechanisms	T	CELLULAR PROCESSES AND SIGNALING
gene2125	Scaffold1	ATCC15697	COG0514	Superfamily II DNA helicase RecQ	Replication, recombination and repair	L	INFORMATION STORAGE AND PROCESSING
gene2126	Scaffold1	ATCC15697	COG1376	Lipoprotein-anchoring transpeptidase ErfK/SrfK	Cell wall/membrane/envelope biogenesis	M	CELLULAR PROCESSES AND SIGNALING
gene2128	Scaffold1	ATCC15697	COG0031	Cysteine synthase	Amino acid transport and metabolism	E	METABOLISM
gene2137	Scaffold1	ATCC15697	COG0452	Phosphopantothenoylcysteine synthetase/decarboxylase CoaBC	Coenzyme transport and metabolism	H	METABOLISM
gene2138	Scaffold1	ATCC15697	COG1521	Pantothenate kinase type III	Coenzyme transport and metabolism	H	METABOLISM
gene2143	Scaffold1	ATCC15697	COG0449	Glucosamine 6-phosphate synthetase, contains amidotransferase and phosphosugar isomerase domains	Cell wall/membrane/envelope biogenesis	M	CELLULAR PROCESSES AND SIGNALING
gene2148	Scaffold1	ATCC15697	COG0691	tmRNA-binding protein	Posttranslational modification, protein turnover, chaperones	O	CELLULAR PROCESSES AND SIGNALING
gene2150	Scaffold1	ATCC15697	COG2177	Cell division protein FtsX	Cell cycle control, cell division, chromosome partitioning	D	CELLULAR PROCESSES AND SIGNALING
gene2151	Scaffold1	ATCC15697	COG2884	Cell division ATPase FtsE	Cell cycle control, cell division, chromosome partitioning	D	CELLULAR PROCESSES AND SIGNALING
gene2152	Scaffold1	ATCC15697	COG1186	Protein chain release factor PrfB	Translation, ribosomal structure and biogenesis	J	INFORMATION STORAGE AND PROCESSING
gene2154	Scaffold1	ATCC15697	COG0847	DNA polymerase III, epsilon subunit or related 3'-5' exonuclease	Replication, recombination and repair	L	INFORMATION STORAGE AND PROCESSING
gene2156	Scaffold1	ATCC15697	COG1109	Phosphomannomutase	Carbohydrate transport and metabolism	G	METABOLISM
gene2157	Scaffold1	ATCC15697	COG0308	Aminopeptidase N, contains DUF3458 domain	Amino acid transport and metabolism	E	METABOLISM
gene2158	Scaffold1	ATCC15697	COG0595	mRNA degradation ribonuclease J1/J2	Translation, ribosomal structure and biogenesis	J	INFORMATION STORAGE AND PROCESSING
gene2492	Scaffold1	ATCC15697	COG0595	mRNA degradation ribonuclease J1/J2	Translation, ribosomal structure and biogenesis	J	INFORMATION STORAGE AND PROCESSING
gene2160	Scaffold1	ATCC15697	COG0289	4-hydroxy-tetrahydrodipicolinate reductase	Amino acid transport and metabolism	E	METABOLISM
gene2166	Scaffold1	ATCC15697	COG1470	Uncharacterized membrane protein	Function unknown	S	POORLY CHARACTERIZED
gene2173	Scaffold1	ATCC15697	COG0086	DNA-directed RNA polymerase, beta' subunit/160 kD subunit	Transcription	K	INFORMATION STORAGE AND PROCESSING
gene2174	Scaffold1	ATCC15697	COG0085	DNA-directed RNA polymerase, beta subunit/140 kD subunit	Transcription	K	INFORMATION STORAGE AND PROCESSING
gene2176	Scaffold1	ATCC15697	COG1194	Adenine-specific DNA glycosylase, acts on AG and A-oxoG pairs	Replication, recombination and repair	L	INFORMATION STORAGE AND PROCESSING
gene2177	Scaffold1	ATCC15697	COG0219	tRNA(Leu) C34 or U34 (ribose-2'-O)-methylase TrmL, contains SPOUT domain	Translation, ribosomal structure and biogenesis	J	INFORMATION STORAGE AND PROCESSING
gene2178	Scaffold1	ATCC15697	COG2848	Uncharacterized conserved protein, UPF0210 family	Cell cycle control, cell division, chromosome partitioning	D	CELLULAR PROCESSES AND SIGNALING
gene2179	Scaffold1	ATCC15697	COG3830	ACT domain, binds amino acids and other small ligands	Signal transduction mechanisms	T	CELLULAR PROCESSES AND SIGNALING
gene2182	Scaffold1	ATCC15697	COG5578	Uncharacterized membrane protein YesL	Function unknown	S	POORLY CHARACTERIZED
gene2476	Scaffold1	ATCC15697	COG5578	Uncharacterized membrane protein YesL	Function unknown	S	POORLY CHARACTERIZED
gene2572	Scaffold1	ATCC15697	COG5578	Uncharacterized membrane protein YesL	Function unknown	S	POORLY CHARACTERIZED
gene2184	Scaffold1	ATCC15697	COG4209	ABC-type polysaccharide transport system, permease component	Carbohydrate transport and metabolism	G	METABOLISM
gene2478	Scaffold1	ATCC15697	COG4209	ABC-type polysaccharide transport system, permease component	Carbohydrate transport and metabolism	G	METABOLISM
gene2481	Scaffold1	ATCC15697	COG4209	ABC-type polysaccharide transport system, permease component	Carbohydrate transport and metabolism	G	METABOLISM
gene2186	Scaffold1	ATCC15697	COG0153	Galactokinase	Carbohydrate transport and metabolism	G	METABOLISM
gene2187	Scaffold1	ATCC15697	COG1085	Galactose-1-phosphate uridylyltransferase	Carbohydrate transport and metabolism	G	METABOLISM
gene2188	Scaffold1	ATCC15697	COG1349	DNA-binding transcriptional regulator of sugar metabolism, DeoR/GlpR family	Transcription;Carbohydrate transport and metabolism	K;G	INFORMATION STORAGE AND PROCESSING;METABOLISM
gene2190	Scaffold1	ATCC15697	COG1902	2,4-dienoyl-CoA reductase or related NADH-dependent reductase, Old Yellow Enzyme (OYE) family	Energy production and conversion	C	METABOLISM
gene2192	Scaffold1	ATCC15697	COG0664	cAMP-binding domain of CRP or a regulatory subunit of cAMP-dependent protein kinases	Signal transduction mechanisms	T	CELLULAR PROCESSES AND SIGNALING
gene2193	Scaffold1	ATCC15697	COG0095	Lipoate-protein ligase A	Coenzyme transport and metabolism	H	METABOLISM
gene2194	Scaffold1	ATCC15697	COG0473	Isocitrate/isopropylmalate dehydrogenase	Energy production and conversion;Amino acid transport and metabolism	C;E	METABOLISM;METABOLISM
gene2196	Scaffold1	ATCC15697	COG4850	Phosphatidate phosphatase APP1	Lipid transport and metabolism	I	METABOLISM
gene2197	Scaffold1	ATCC15697	COG0509	Glycine cleavage system protein H (lipoate-binding)	Amino acid transport and metabolism	E	METABOLISM
gene2198	Scaffold1	ATCC15697	COG2816	NADH pyrophosphatase NudC, Nudix superfamily	Nucleotide transport and metabolism	F	METABOLISM
gene2202	Scaffold1	ATCC15697	COG3583	Uncharacterized conserved protein YabE, contains G5 and tandem DUF348 domains	Function unknown	S	POORLY CHARACTERIZED
gene2623	Scaffold1	ATCC15697	COG3583	Uncharacterized conserved protein YabE, contains G5 and tandem DUF348 domains	Function unknown	S	POORLY CHARACTERIZED
gene2222	Scaffold1	ATCC15697	COG2244	Membrane protein involved in the export of O-antigen and teichoic acid	Cell wall/membrane/envelope biogenesis	M	CELLULAR PROCESSES AND SIGNALING
gene2227	Scaffold1	ATCC15697	COG3774	Mannosyltransferase OCH1 or related enzyme	Cell wall/membrane/envelope biogenesis	M	CELLULAR PROCESSES AND SIGNALING
gene2232	Scaffold1	ATCC15697	COG1442	Lipopolysaccharide biosynthesis protein, LPS:glycosyltransferase	Cell wall/membrane/envelope biogenesis	M	CELLULAR PROCESSES AND SIGNALING
gene2520	Scaffold1	ATCC15697	COG1442	Lipopolysaccharide biosynthesis protein, LPS:glycosyltransferase	Cell wall/membrane/envelope biogenesis	M	CELLULAR PROCESSES AND SIGNALING
gene2234	Scaffold1	ATCC15697	COG0394	Protein-tyrosine-phosphatase	Signal transduction mechanisms	T	CELLULAR PROCESSES AND SIGNALING
gene2259	Scaffold1	ATCC15697	COG0394	Protein-tyrosine-phosphatase	Signal transduction mechanisms	T	CELLULAR PROCESSES AND SIGNALING
gene2236	Scaffold1	ATCC15697	COG2148	Sugar transferase involved in LPS biosynthesis (colanic, teichoic acid)	Cell wall/membrane/envelope biogenesis	M	CELLULAR PROCESSES AND SIGNALING
gene2240	Scaffold1	ATCC15697	COG1321	Mn-dependent transcriptional regulator MntR, DtxR family	Transcription	K	INFORMATION STORAGE AND PROCESSING
gene2241	Scaffold1	ATCC15697	COG0420	DNA repair exonuclease SbcCD nuclease subunit	Replication, recombination and repair	L	INFORMATION STORAGE AND PROCESSING
gene2462	Scaffold1	ATCC15697	COG0420	DNA repair exonuclease SbcCD nuclease subunit	Replication, recombination and repair	L	INFORMATION STORAGE AND PROCESSING
gene2245	Scaffold1	ATCC15697	COG0483	Archaeal fructose-1,6-bisphosphatase or related enzyme, inositol monophosphatase family	Carbohydrate transport and metabolism	G	METABOLISM
gene2250	Scaffold1	ATCC15697	COG1198	Primosomal protein N' (replication factor Y) - superfamily II helicase	Replication, recombination and repair	L	INFORMATION STORAGE AND PROCESSING
gene2252	Scaffold1	ATCC15697	COG0223	Methionyl-tRNA formyltransferase	Translation, ribosomal structure and biogenesis	J	INFORMATION STORAGE AND PROCESSING
gene2253	Scaffold1	ATCC15697	COG0129	Dihydroxyacid dehydratase/phosphogluconate dehydratase	Amino acid transport and metabolism;Carbohydrate transport and metabolism	E;G	METABOLISM;METABOLISM
gene2254	Scaffold1	ATCC15697	COG1758	DNA-directed RNA polymerase, subunit K/omega	Transcription	K	INFORMATION STORAGE AND PROCESSING
gene2255	Scaffold1	ATCC15697	COG0192	S-adenosylmethionine synthetase	Coenzyme transport and metabolism	H	METABOLISM
gene2260	Scaffold1	ATCC15697	COG0262	Dihydrofolate reductase	Coenzyme transport and metabolism	H	METABOLISM
gene2262	Scaffold1	ATCC15697	COG0207	Thymidylate synthase	Nucleotide transport and metabolism	F	METABOLISM
gene2263	Scaffold1	ATCC15697	COG1765	Uncharacterized OsmC-related protein	General function prediction only	R	POORLY CHARACTERIZED
gene2269	Scaffold1	ATCC15697	COG1932	Phosphoserine aminotransferase	Coenzyme transport and metabolism;Amino acid transport and metabolism	H;E	METABOLISM;METABOLISM
gene2272	Scaffold1	ATCC15697	COG0704	Phosphate uptake regulator PhoU	Inorganic ion transport and metabolism	P	METABOLISM
gene2273	Scaffold1	ATCC15697	COG0588	Phosphoglycerate mutase (BPG-dependent)	Carbohydrate transport and metabolism	G	METABOLISM
gene2274	Scaffold1	ATCC15697	COG1961	Site-specific DNA recombinase SpoIVCA/DNA invertase PinE	Replication, recombination and repair	L	INFORMATION STORAGE AND PROCESSING
gene2276	Scaffold1	ATCC15697	COG2124	Cytochrome P450	Secondary metabolites biosynthesis, transport and catabolism;Defense mechanisms	Q;V	METABOLISM;CELLULAR PROCESSES AND SIGNALING
gene2280	Scaffold1	ATCC15697	COG3677	Transposase InsA	Mobilome: prophages, transposons	X	CELLULAR PROCESSES AND SIGNALING
gene2282	Scaffold1	ATCC15697	COG1575	1,4-dihydroxy-2-naphthoate polyprenyltransferase	Coenzyme transport and metabolism	H	METABOLISM
gene2283	Scaffold1	ATCC15697	COG1190	Lysyl-tRNA synthetase (class II)	Translation, ribosomal structure and biogenesis	J	INFORMATION STORAGE AND PROCESSING
gene2287	Scaffold1	ATCC15697	COG3063	Type IV pilus assembly protein PilF/PilW	Cell motility;Extracellular structures	N;W	CELLULAR PROCESSES AND SIGNALING;CELLULAR PROCESSES AND SIGNALING
gene2291	Scaffold1	ATCC15697	COG1983	Phage shock protein PspC (stress-responsive transcriptional regulator)	Transcription;Signal transduction mechanisms	K;T	INFORMATION STORAGE AND PROCESSING;CELLULAR PROCESSES AND SIGNALING
gene2295	Scaffold1	ATCC15697	COG4468	Galactose-1-phosphate uridylyltransferase	Carbohydrate transport and metabolism	G	METABOLISM
gene2296	Scaffold1	ATCC15697	COG2334	Ser/Thr protein kinase RdoA involved in Cpx stress response, MazF antagonist	Signal transduction mechanisms	T	CELLULAR PROCESSES AND SIGNALING
gene2302	Scaffold1	ATCC15697	COG0172	Seryl-tRNA synthetase	Translation, ribosomal structure and biogenesis	J	INFORMATION STORAGE AND PROCESSING
gene2304	Scaffold1	ATCC15697	COG3711	Transcriptional antiterminator	Transcription	K	INFORMATION STORAGE AND PROCESSING
gene2306	Scaffold1	ATCC15697	COG3711	Transcriptional antiterminator	Transcription	K	INFORMATION STORAGE AND PROCESSING
gene2307	Scaffold1	ATCC15697	COG1263	Phosphotransferase system IIC components, glucose/maltose/N-acetylglucosamine-specific	Carbohydrate transport and metabolism	G	METABOLISM
gene2608	Scaffold1	ATCC15697	COG1263	Phosphotransferase system IIC components, glucose/maltose/N-acetylglucosamine-specific	Carbohydrate transport and metabolism	G	METABOLISM
gene2607	Scaffold1	ATCC15697	COG2190	Phosphotransferase system IIA component	Carbohydrate transport and metabolism	G	METABOLISM
gene2308	Scaffold1	ATCC15697	COG0033	Phosphoglucomutase/phosphomannomutase	Carbohydrate transport and metabolism	G	METABOLISM
gene2310	Scaffold1	ATCC15697	COG1959	DNA-binding transcriptional regulator, IscR family	Transcription	K	INFORMATION STORAGE AND PROCESSING
gene2313	Scaffold1	ATCC15697	COG0328	Ribonuclease HI	Replication, recombination and repair	L	INFORMATION STORAGE AND PROCESSING
gene2314	Scaffold1	ATCC15697	COG0120	Ribose 5-phosphate isomerase	Carbohydrate transport and metabolism	G	METABOLISM
gene2317	Scaffold1	ATCC15697	COG1066	DNA repair protein RadA/Sms, contains AAA+ ATPase domain	Replication, recombination and repair	L	INFORMATION STORAGE AND PROCESSING
gene2318	Scaffold1	ATCC15697	COG0196	FAD synthase	Coenzyme transport and metabolism	H	METABOLISM
gene2319	Scaffold1	ATCC15697	COG0130	tRNA U55 pseudouridine synthase TruB, may also work on U342 of tmRNA	Translation, ribosomal structure and biogenesis	J	INFORMATION STORAGE AND PROCESSING
gene2320	Scaffold1	ATCC15697	COG0858	Ribosome-binding factor RbfA	Translation, ribosomal structure and biogenesis	J	INFORMATION STORAGE AND PROCESSING
gene2321	Scaffold1	ATCC15697	COG0532	Translation initiation factor IF-2, a GTPase	Translation, ribosomal structure and biogenesis	J	INFORMATION STORAGE AND PROCESSING
gene2322	Scaffold1	ATCC15697	COG0195	Transcription antitermination factor NusA, contains S1 and KH domains	Transcription	K	INFORMATION STORAGE AND PROCESSING
gene2331	Scaffold1	ATCC15697	COG2307	Uncharacterized conserved protein, Alpha-E superfamily	Function unknown	S	POORLY CHARACTERIZED
gene2332	Scaffold1	ATCC15697	COG0101	tRNA U38,U39,U40 pseudouridine synthase TruA	Translation, ribosomal structure and biogenesis	J	INFORMATION STORAGE AND PROCESSING
gene2333	Scaffold1	ATCC15697	COG0203	Ribosomal protein L17	Translation, ribosomal structure and biogenesis	J	INFORMATION STORAGE AND PROCESSING
gene2334	Scaffold1	ATCC15697	COG0202	DNA-directed RNA polymerase, alpha subunit/40 kD subunit	Transcription	K	INFORMATION STORAGE AND PROCESSING
gene2335	Scaffold1	ATCC15697	COG0100	Ribosomal protein S11	Translation, ribosomal structure and biogenesis	J	INFORMATION STORAGE AND PROCESSING
gene2336	Scaffold1	ATCC15697	COG0099	Ribosomal protein S13	Translation, ribosomal structure and biogenesis	J	INFORMATION STORAGE AND PROCESSING
gene2338	Scaffold1	ATCC15697	COG0361	Translation initiation factor IF-1	Translation, ribosomal structure and biogenesis	J	INFORMATION STORAGE AND PROCESSING
gene2339	Scaffold1	ATCC15697	COG0563	Adenylate kinase or related kinase	Nucleotide transport and metabolism	F	METABOLISM
gene2340	Scaffold1	ATCC15697	COG0201	Preprotein translocase subunit SecY	Intracellular trafficking, secretion, and vesicular transport	U	CELLULAR PROCESSES AND SIGNALING
gene2341	Scaffold1	ATCC15697	COG0200	Ribosomal protein L15	Translation, ribosomal structure and biogenesis	J	INFORMATION STORAGE AND PROCESSING
gene2342	Scaffold1	ATCC15697	COG1841	Ribosomal protein L30/L7E	Translation, ribosomal structure and biogenesis	J	INFORMATION STORAGE AND PROCESSING
gene2343	Scaffold1	ATCC15697	COG0098	Ribosomal protein S5	Translation, ribosomal structure and biogenesis	J	INFORMATION STORAGE AND PROCESSING
gene2344	Scaffold1	ATCC15697	COG0256	Ribosomal protein L18	Translation, ribosomal structure and biogenesis	J	INFORMATION STORAGE AND PROCESSING
gene2345	Scaffold1	ATCC15697	COG0097	Ribosomal protein L6P/L9E	Translation, ribosomal structure and biogenesis	J	INFORMATION STORAGE AND PROCESSING
gene2346	Scaffold1	ATCC15697	COG0096	Ribosomal protein S8	Translation, ribosomal structure and biogenesis	J	INFORMATION STORAGE AND PROCESSING
gene2348	Scaffold1	ATCC15697	COG0094	Ribosomal protein L5	Translation, ribosomal structure and biogenesis	J	INFORMATION STORAGE AND PROCESSING
gene2349	Scaffold1	ATCC15697	COG0198	Ribosomal protein L24	Translation, ribosomal structure and biogenesis	J	INFORMATION STORAGE AND PROCESSING
gene2350	Scaffold1	ATCC15697	COG0093	Ribosomal protein L14	Translation, ribosomal structure and biogenesis	J	INFORMATION STORAGE AND PROCESSING
gene2351	Scaffold1	ATCC15697	COG0186	Ribosomal protein S17	Translation, ribosomal structure and biogenesis	J	INFORMATION STORAGE AND PROCESSING
gene2352	Scaffold1	ATCC15697	COG0255	Ribosomal protein L29	Translation, ribosomal structure and biogenesis	J	INFORMATION STORAGE AND PROCESSING
gene2353	Scaffold1	ATCC15697	COG0197	Ribosomal protein L16/L10AE	Translation, ribosomal structure and biogenesis	J	INFORMATION STORAGE AND PROCESSING
gene2354	Scaffold1	ATCC15697	COG0092	Ribosomal protein S3	Translation, ribosomal structure and biogenesis	J	INFORMATION STORAGE AND PROCESSING
gene2355	Scaffold1	ATCC15697	COG0091	Ribosomal protein L22	Translation, ribosomal structure and biogenesis	J	INFORMATION STORAGE AND PROCESSING
gene2356	Scaffold1	ATCC15697	COG0185	Ribosomal protein S19	Translation, ribosomal structure and biogenesis	J	INFORMATION STORAGE AND PROCESSING
gene2357	Scaffold1	ATCC15697	COG0090	Ribosomal protein L2	Translation, ribosomal structure and biogenesis	J	INFORMATION STORAGE AND PROCESSING
gene2358	Scaffold1	ATCC15697	COG0089	Ribosomal protein L23	Translation, ribosomal structure and biogenesis	J	INFORMATION STORAGE AND PROCESSING
gene2359	Scaffold1	ATCC15697	COG0088	Ribosomal protein L4	Translation, ribosomal structure and biogenesis	J	INFORMATION STORAGE AND PROCESSING
gene2360	Scaffold1	ATCC15697	COG0087	Ribosomal protein L3	Translation, ribosomal structure and biogenesis	J	INFORMATION STORAGE AND PROCESSING
gene2361	Scaffold1	ATCC15697	COG0051	Ribosomal protein S10	Translation, ribosomal structure and biogenesis	J	INFORMATION STORAGE AND PROCESSING
gene2362	Scaffold1	ATCC15697	COG3527	Alpha-acetolactate decarboxylase	Secondary metabolites biosynthesis, transport and catabolism	Q	METABOLISM
gene2367	Scaffold1	ATCC15697	COG0103	Ribosomal protein S9	Translation, ribosomal structure and biogenesis	J	INFORMATION STORAGE AND PROCESSING
gene2368	Scaffold1	ATCC15697	COG0102	Ribosomal protein L13	Translation, ribosomal structure and biogenesis	J	INFORMATION STORAGE AND PROCESSING
gene2371	Scaffold1	ATCC15697	COG1739	Putative translation regulator, IMPACT (imprinted ancient) protein family	General function prediction only	R	POORLY CHARACTERIZED
gene2377	Scaffold1	ATCC15697	COG4231	TPP-dependent indolepyruvate ferredoxin oxidoreductase, alpha subunit	Energy production and conversion	C	METABOLISM
gene2379	Scaffold1	ATCC15697	COG0812	UDP-N-acetylenolpyruvoylglucosamine reductase	Cell wall/membrane/envelope biogenesis	M	CELLULAR PROCESSES AND SIGNALING
gene2385	Scaffold1	ATCC15697	COG0234	Co-chaperonin GroES (HSP10)	Posttranslational modification, protein turnover, chaperones	O	CELLULAR PROCESSES AND SIGNALING
gene2388	Scaffold1	ATCC15697	COG0212	5-formyltetrahydrofolate cyclo-ligase	Coenzyme transport and metabolism	H	METABOLISM
gene2389	Scaffold1	ATCC15697	COG2331	Predicted nucleic acid-binding protein, contains Zn-ribbon domain	General function prediction only	R	POORLY CHARACTERIZED
gene2390	Scaffold1	ATCC15697	COG1261	Flagellar basal body P-ring formation protein FlgA	Cell motility	N	CELLULAR PROCESSES AND SIGNALING
gene2392	Scaffold1	ATCC15697	COG1112	Superfamily I DNA and/or RNA helicase	Replication, recombination and repair	L	INFORMATION STORAGE AND PROCESSING
gene2394	Scaffold1	ATCC15697	COG0222	Ribosomal protein L7/L12	Translation, ribosomal structure and biogenesis	J	INFORMATION STORAGE AND PROCESSING
gene2395	Scaffold1	ATCC15697	COG0244	Ribosomal protein L10	Translation, ribosomal structure and biogenesis	J	INFORMATION STORAGE AND PROCESSING
gene2397	Scaffold1	ATCC15697	COG2252	Xanthine/guanine/uracil/vitamin C permease GhxP/GhxQ, nucleobase:cation symporter 2 ( NCS2) family	Nucleotide transport and metabolism	F	METABOLISM
gene2398	Scaffold1	ATCC15697	COG1185	Polyribonucleotide nucleotidyltransferase (polynucleotide phosphorylase)	Translation, ribosomal structure and biogenesis	J	INFORMATION STORAGE AND PROCESSING
gene2399	Scaffold1	ATCC15697	COG0184	Ribosomal protein S15P/S13E	Translation, ribosomal structure and biogenesis	J	INFORMATION STORAGE AND PROCESSING
gene2400	Scaffold1	ATCC15697	COG2274	ABC-type bacteriocin/lantibiotic exporters, contain an N-terminal double-glycine peptidase domain	Defense mechanisms	V	CELLULAR PROCESSES AND SIGNALING
gene2414	Scaffold1	ATCC15697	COG0736	Phosphopantetheinyl transferase (holo-ACP synthase)	Lipid transport and metabolism	I	METABOLISM
gene2415	Scaffold1	ATCC15697	COG0304	3-oxoacyl-(acyl-carrier-protein) synthase	Lipid transport and metabolism;Secondary metabolites biosynthesis, transport and catabolism	I;Q	METABOLISM;METABOLISM
gene2416	Scaffold1	ATCC15697	COG4799	Acetyl-CoA carboxylase, carboxyltransferase component	Lipid transport and metabolism	I	METABOLISM
gene2417	Scaffold1	ATCC15697	COG4770	Acetyl/propionyl-CoA carboxylase, alpha subunit	Lipid transport and metabolism	I	METABOLISM
gene2419	Scaffold1	ATCC15697	COG0340	Biotin-(acetyl-CoA carboxylase) ligase	Coenzyme transport and metabolism	H	METABOLISM
gene2421	Scaffold1	ATCC15697	COG2508	DNA-binding transcriptional regulator, PucR/PutR family	Transcription	K	INFORMATION STORAGE AND PROCESSING
gene2422	Scaffold1	ATCC15697	COG1414	DNA-binding transcriptional regulator, IclR family	Transcription	K	INFORMATION STORAGE AND PROCESSING
gene2423	Scaffold1	ATCC15697	COG1414	DNA-binding transcriptional regulator, IclR family	Transcription	K	INFORMATION STORAGE AND PROCESSING
gene2461	Scaffold1	ATCC15697	COG1414	DNA-binding transcriptional regulator, IclR family	Transcription	K	INFORMATION STORAGE AND PROCESSING
gene2426	Scaffold1	ATCC15697	COG0081	Ribosomal protein L1	Translation, ribosomal structure and biogenesis	J	INFORMATION STORAGE AND PROCESSING
gene2427	Scaffold1	ATCC15697	COG0080	Ribosomal protein L11	Translation, ribosomal structure and biogenesis	J	INFORMATION STORAGE AND PROCESSING
gene2428	Scaffold1	ATCC15697	COG0250	Transcription termination/antitermination protein NusG	Transcription	K	INFORMATION STORAGE AND PROCESSING
gene2432	Scaffold1	ATCC15697	COG0263	Glutamate 5-kinase	Amino acid transport and metabolism	E	METABOLISM
gene2433	Scaffold1	ATCC15697	COG0536	GTPase involved in cell partioning and DNA repair	Cell cycle control, cell division, chromosome partitioning;Replication, recombination and repair	D;L	CELLULAR PROCESSES AND SIGNALING;INFORMATION STORAGE AND PROCESSING
gene2434	Scaffold1	ATCC15697	COG0211	Ribosomal protein L27	Translation, ribosomal structure and biogenesis	J	INFORMATION STORAGE AND PROCESSING
gene2435	Scaffold1	ATCC15697	COG0261	Ribosomal protein L21	Translation, ribosomal structure and biogenesis	J	INFORMATION STORAGE AND PROCESSING
gene2436	Scaffold1	ATCC15697	COG1530	Ribonuclease G or E	Translation, ribosomal structure and biogenesis	J	INFORMATION STORAGE AND PROCESSING
gene2439	Scaffold1	ATCC15697	COG4154	L-fucose mutarotase/ribose pyranase, RbsD/FucU family	Carbohydrate transport and metabolism	G	METABOLISM
gene2472	Scaffold1	ATCC15697	COG4154	L-fucose mutarotase/ribose pyranase, RbsD/FucU family	Carbohydrate transport and metabolism	G	METABOLISM
gene2440	Scaffold1	ATCC15697	COG3618	Predicted metal-dependent hydrolase, TIM-barrel fold	General function prediction only	R	POORLY CHARACTERIZED
gene2450	Scaffold1	ATCC15697	COG0083	Homoserine kinase	Amino acid transport and metabolism	E	METABOLISM
gene2451	Scaffold1	ATCC15697	COG0460	Homoserine dehydrogenase	Amino acid transport and metabolism	E	METABOLISM
gene2452	Scaffold1	ATCC15697	COG0019	Diaminopimelate decarboxylase	Amino acid transport and metabolism	E	METABOLISM
gene2453	Scaffold1	ATCC15697	COG0018	Arginyl-tRNA synthetase	Translation, ribosomal structure and biogenesis	J	INFORMATION STORAGE AND PROCESSING
gene2456	Scaffold1	ATCC15697	COG0766	UDP-N-acetylglucosamine enolpyruvyl transferase	Cell wall/membrane/envelope biogenesis	M	CELLULAR PROCESSES AND SIGNALING
gene2457	Scaffold1	ATCC15697	COG0446	NADPH-dependent 2,4-dienoyl-CoA reductase, sulfur reductase, or a related oxidoreductase	Lipid transport and metabolism	I	METABOLISM
gene2459	Scaffold1	ATCC15697	COG0066	3-isopropylmalate dehydratase small subunit	Amino acid transport and metabolism	E	METABOLISM
gene2460	Scaffold1	ATCC15697	COG0065	Homoaconitase/3-isopropylmalate dehydratase large subunit	Amino acid transport and metabolism	E	METABOLISM
gene2463	Scaffold1	ATCC15697	COG0855	Polyphosphate kinase	Inorganic ion transport and metabolism	P	METABOLISM
gene2495	Scaffold1	ATCC15697	COG3839	ABC-type sugar transport system, ATPase component MalK	Carbohydrate transport and metabolism	G	METABOLISM
gene2612	Scaffold1	ATCC15697	COG3839	ABC-type sugar transport system, ATPase component MalK	Carbohydrate transport and metabolism	G	METABOLISM
gene2496	Scaffold1	ATCC15697	COG4283	Uncharacterized conserved protein DfsB/IRC4, DUF1706 (PF08020) domain	General function prediction only	R	POORLY CHARACTERIZED
gene2497	Scaffold1	ATCC15697	COG0035	Uracil phosphoribosyltransferase	Nucleotide transport and metabolism	F	METABOLISM
gene2498	Scaffold1	ATCC15697	COG1576	23S rRNA pseudoU1915 N3-methylase RlmH	Translation, ribosomal structure and biogenesis	J	INFORMATION STORAGE AND PROCESSING
gene2499	Scaffold1	ATCC15697	COG0584	Glycerophosphoryl diester phosphodiesterase	Lipid transport and metabolism	I	METABOLISM
gene2503	Scaffold1	ATCC15697	COG0584	Glycerophosphoryl diester phosphodiesterase	Lipid transport and metabolism	I	METABOLISM
gene2507	Scaffold1	ATCC15697	COG0179	2-keto-4-pentenoate hydratase/2-oxohepta-3-ene-1,7-dioic acid hydratase (catechol pathway)	Secondary metabolites biosynthesis, transport and catabolism	Q	METABOLISM
gene2508	Scaffold1	ATCC15697	COG0562	UDP-galactopyranose mutase	Cell wall/membrane/envelope biogenesis	M	CELLULAR PROCESSES AND SIGNALING
gene2509	Scaffold1	ATCC15697	COG3934	Endo-1,4-beta-mannosidase	Carbohydrate transport and metabolism	G	METABOLISM
gene2514	Scaffold1	ATCC15697	COG3274	Surface polysaccharide O-acyltransferase WecH	Cell wall/membrane/envelope biogenesis	M	CELLULAR PROCESSES AND SIGNALING
gene2523	Scaffold1	ATCC15697	COG3274	Surface polysaccharide O-acyltransferase WecH	Cell wall/membrane/envelope biogenesis	M	CELLULAR PROCESSES AND SIGNALING
gene2518	Scaffold1	ATCC15697	COG1134	ABC-type polysaccharide/polyol phosphate transport system, ATPase component	Carbohydrate transport and metabolism	G	METABOLISM
gene2521	Scaffold1	ATCC15697	COG1004	UDP-glucose 6-dehydrogenase	Cell wall/membrane/envelope biogenesis	M	CELLULAR PROCESSES AND SIGNALING
gene2522	Scaffold1	ATCC15697	COG1088	dTDP-D-glucose 4,6-dehydratase	Cell wall/membrane/envelope biogenesis	M	CELLULAR PROCESSES AND SIGNALING
gene2528	Scaffold1	ATCC15697	COG0121	Predicted glutamine amidotransferase YafJ	General function prediction only	R	POORLY CHARACTERIZED
gene2529	Scaffold1	ATCC15697	COG3158	K+ uptake protein Kup	Inorganic ion transport and metabolism	P	METABOLISM
gene2530	Scaffold1	ATCC15697	COG0084	3'->5' ssDNA/RNA exonuclease TatD	Cell motility	N	CELLULAR PROCESSES AND SIGNALING
gene2544	Scaffold1	ATCC15697	COG3507	Beta-xylosidase	Carbohydrate transport and metabolism	G	METABOLISM
gene2559	Scaffold1	ATCC15697	COG0143	Methionyl-tRNA synthetase	Translation, ribosomal structure and biogenesis	J	INFORMATION STORAGE AND PROCESSING
gene2561	Scaffold1	ATCC15697	COG0313	16S rRNA C1402 (ribose-2'-O) methylase RsmI	Translation, ribosomal structure and biogenesis	J	INFORMATION STORAGE AND PROCESSING
gene2564	Scaffold1	ATCC15697	COG1477	FAD:protein FMN transferase ApbE	Coenzyme transport and metabolism;Posttranslational modification, protein turnover, chaperones	H;O	METABOLISM;CELLULAR PROCESSES AND SIGNALING
gene2568	Scaffold1	ATCC15697	COG1113	L-asparagine transporter or related permease	Amino acid transport and metabolism	E	METABOLISM
gene2571	Scaffold1	ATCC15697	COG1113	L-asparagine transporter or related permease	Amino acid transport and metabolism	E	METABOLISM
gene2579	Scaffold1	ATCC15697	COG0778	Nitroreductase	Energy production and conversion	C	METABOLISM
gene2588	Scaffold1	ATCC15697	COG0846	NAD-dependent protein deacetylase, SIR2 family	Posttranslational modification, protein turnover, chaperones	O	CELLULAR PROCESSES AND SIGNALING
gene2589	Scaffold1	ATCC15697	COG1171	Threonine deaminase	Amino acid transport and metabolism	E	METABOLISM
gene2596	Scaffold1	ATCC15697	COG3345	Alpha-galactosidase	Carbohydrate transport and metabolism	G	METABOLISM
gene2597	Scaffold1	ATCC15697	COG0590	tRNA(Arg) A34 adenosine deaminase TadA	Translation, ribosomal structure and biogenesis	J	INFORMATION STORAGE AND PROCESSING
gene2598	Scaffold1	ATCC15697	COG0025	NhaP-type Na+/H+ or K+/H+ antiporter	Inorganic ion transport and metabolism	P	METABOLISM
gene2601	Scaffold1	ATCC15697	COG0717	dCTP deaminase	Nucleotide transport and metabolism	F	METABOLISM
gene2603	Scaffold1	ATCC15697	COG1301	Na+/H+-dicarboxylate symporter	Energy production and conversion	C	METABOLISM
gene2615	Scaffold1	ATCC15697	COG0208	Ribonucleotide reductase beta subunit, ferritin-like domain	Nucleotide transport and metabolism	F	METABOLISM
gene2617	Scaffold1	ATCC15697	COG0209	Ribonucleotide reductase alpha subunit	Nucleotide transport and metabolism	F	METABOLISM
gene2618	Scaffold1	ATCC15697	COG1780	Flavodoxin NrdI, NrdF-interacting activator of class Ib ribonucleotide reductase	Nucleotide transport and metabolism	F	METABOLISM
gene2621	Scaffold1	ATCC15697	COG1651	Protein thiol-disulfide isomerase DsbC	Posttranslational modification, protein turnover, chaperones	O	CELLULAR PROCESSES AND SIGNALING
gene2624	Scaffold1	ATCC15697	COG0030	16S rRNA A1518 and A1519 N6-dimethyltransferase RsmA/KsgA/DIM1 (may also have DNA glycosylase/AP lyase activity)	Translation, ribosomal structure and biogenesis	J	INFORMATION STORAGE AND PROCESSING
gene2625	Scaffold1	ATCC15697	COG1947	4-diphosphocytidyl-2C-methyl-D-erythritol kinase	Lipid transport and metabolism	I	METABOLISM
gene2627	Scaffold1	ATCC15697	COG0617	tRNA nucleotidyltransferase/poly(A) polymerase	Translation, ribosomal structure and biogenesis	J	INFORMATION STORAGE AND PROCESSING
gene2630	Scaffold1	ATCC15697	COG0728	Lipid II flippase MurJ/MviN (peptidoglycan biosynthesis)	Cell wall/membrane/envelope biogenesis	M	CELLULAR PROCESSES AND SIGNALING
gene2634	Scaffold1	ATCC15697	COG0357	16S rRNA G527 N7-methylase RsmG (former glucose-inhibited division protein B)	Translation, ribosomal structure and biogenesis	J	INFORMATION STORAGE AND PROCESSING
gene2635	Scaffold1	ATCC15697	COG1847	Predicted RNA-binding protein Jag (SpoIIIJ-associated), conains KH and R3H domains	General function prediction only	R	POORLY CHARACTERIZED
gene2637	Scaffold1	ATCC15697	COG0594	RNase P protein component	Translation, ribosomal structure and biogenesis	J	INFORMATION STORAGE AND PROCESSING
gene2638	Scaffold1	ATCC15697	COG0230	Ribosomal protein L34	Translation, ribosomal structure and biogenesis	J	INFORMATION STORAGE AND PROCESSING
gene0001	Scaffold1	BT1	COG4908	Uncharacterized conserved protein, contains a NRPS condensation (elongation) domain	General function prediction only	R	POORLY CHARACTERIZED
gene0002	Scaffold1	BT1	COG4908	Uncharacterized conserved protein, contains a NRPS condensation (elongation) domain	General function prediction only	R	POORLY CHARACTERIZED
gene0003	Scaffold1	BT1	COG4908	Uncharacterized conserved protein, contains a NRPS condensation (elongation) domain	General function prediction only	R	POORLY CHARACTERIZED
gene0005	Scaffold1	BT1	COG3663	G:T/U-mismatch repair DNA glycosylase	Replication, recombination and repair	L	INFORMATION STORAGE AND PROCESSING
gene0736	Scaffold1	BT1	COG3663	G:T/U-mismatch repair DNA glycosylase	Replication, recombination and repair	L	INFORMATION STORAGE AND PROCESSING
gene0006	Scaffold1	BT1	COG3550	Serine/threonine protein kinase HipA, toxin component of the HipAB toxin-antitoxin module	Signal transduction mechanisms	T	CELLULAR PROCESSES AND SIGNALING
gene1811	Scaffold1	BT1	COG3550	Serine/threonine protein kinase HipA, toxin component of the HipAB toxin-antitoxin module	Signal transduction mechanisms	T	CELLULAR PROCESSES AND SIGNALING
gene1861	Scaffold1	BT1	COG3550	Serine/threonine protein kinase HipA, toxin component of the HipAB toxin-antitoxin module	Signal transduction mechanisms	T	CELLULAR PROCESSES AND SIGNALING
gene0007	Scaffold1	BT1	COG0667	Pyridoxal reductase PdxI or related oxidoreductase, aldo/keto reductase family	Coenzyme transport and metabolism;General function prediction only	H;R	METABOLISM;POORLY CHARACTERIZED
gene0998	Scaffold1	BT1	COG0667	Pyridoxal reductase PdxI or related oxidoreductase, aldo/keto reductase family	Coenzyme transport and metabolism;General function prediction only	H;R	METABOLISM;POORLY CHARACTERIZED
gene1026	Scaffold1	BT1	COG0667	Pyridoxal reductase PdxI or related oxidoreductase, aldo/keto reductase family	Coenzyme transport and metabolism;General function prediction only	H;R	METABOLISM;POORLY CHARACTERIZED
gene2161	Scaffold1	BT1	COG0667	Pyridoxal reductase PdxI or related oxidoreductase, aldo/keto reductase family	Coenzyme transport and metabolism;General function prediction only	H;R	METABOLISM;POORLY CHARACTERIZED
gene0009	Scaffold1	BT1	COG0389	Nucleotidyltransferase/DNA polymerase DinP involved in DNA repair	Replication, recombination and repair	L	INFORMATION STORAGE AND PROCESSING
gene0327	Scaffold1	BT1	COG0389	Nucleotidyltransferase/DNA polymerase DinP involved in DNA repair	Replication, recombination and repair	L	INFORMATION STORAGE AND PROCESSING
gene0011	Scaffold1	BT1	COG2367	Beta-lactamase class A	Defense mechanisms	V	CELLULAR PROCESSES AND SIGNALING
gene0014	Scaffold1	BT1	COG1131	ABC-type multidrug transport system, ATPase component	Defense mechanisms	V	CELLULAR PROCESSES AND SIGNALING
gene0353	Scaffold1	BT1	COG1131	ABC-type multidrug transport system, ATPase component	Defense mechanisms	V	CELLULAR PROCESSES AND SIGNALING
gene0641	Scaffold1	BT1	COG1131	ABC-type multidrug transport system, ATPase component	Defense mechanisms	V	CELLULAR PROCESSES AND SIGNALING
gene0883	Scaffold1	BT1	COG1131	ABC-type multidrug transport system, ATPase component	Defense mechanisms	V	CELLULAR PROCESSES AND SIGNALING
gene0885	Scaffold1	BT1	COG1131	ABC-type multidrug transport system, ATPase component	Defense mechanisms	V	CELLULAR PROCESSES AND SIGNALING
gene1131	Scaffold1	BT1	COG1131	ABC-type multidrug transport system, ATPase component	Defense mechanisms	V	CELLULAR PROCESSES AND SIGNALING
gene1141	Scaffold1	BT1	COG1131	ABC-type multidrug transport system, ATPase component	Defense mechanisms	V	CELLULAR PROCESSES AND SIGNALING
gene1165	Scaffold1	BT1	COG1131	ABC-type multidrug transport system, ATPase component	Defense mechanisms	V	CELLULAR PROCESSES AND SIGNALING
gene1667	Scaffold1	BT1	COG1131	ABC-type multidrug transport system, ATPase component	Defense mechanisms	V	CELLULAR PROCESSES AND SIGNALING
gene1711	Scaffold1	BT1	COG1131	ABC-type multidrug transport system, ATPase component	Defense mechanisms	V	CELLULAR PROCESSES AND SIGNALING
gene2010	Scaffold1	BT1	COG1131	ABC-type multidrug transport system, ATPase component	Defense mechanisms	V	CELLULAR PROCESSES AND SIGNALING
gene2151	Scaffold1	BT1	COG1131	ABC-type multidrug transport system, ATPase component	Defense mechanisms	V	CELLULAR PROCESSES AND SIGNALING
gene2178	Scaffold1	BT1	COG1131	ABC-type multidrug transport system, ATPase component	Defense mechanisms	V	CELLULAR PROCESSES AND SIGNALING
gene2248	Scaffold1	BT1	COG1131	ABC-type multidrug transport system, ATPase component	Defense mechanisms	V	CELLULAR PROCESSES AND SIGNALING
gene0015	Scaffold1	BT1	COG1668	ABC-type Na+ efflux pump, permease component NatB	Energy production and conversion;Inorganic ion transport and metabolism	C;P	METABOLISM;METABOLISM
gene0016	Scaffold1	BT1	COG0604	NADPH:quinone reductase or related Zn-dependent oxidoreductase	Energy production and conversion;General function prediction only	C;R	METABOLISM;POORLY CHARACTERIZED
gene0041	Scaffold1	BT1	COG0604	NADPH:quinone reductase or related Zn-dependent oxidoreductase	Energy production and conversion;General function prediction only	C;R	METABOLISM;POORLY CHARACTERIZED
gene1405	Scaffold1	BT1	COG0604	NADPH:quinone reductase or related Zn-dependent oxidoreductase	Energy production and conversion;General function prediction only	C;R	METABOLISM;POORLY CHARACTERIZED
gene0017	Scaffold1	BT1	COG3464	Transposase	Mobilome: prophages, transposons	X	CELLULAR PROCESSES AND SIGNALING
gene0018	Scaffold1	BT1	COG3464	Transposase	Mobilome: prophages, transposons	X	CELLULAR PROCESSES AND SIGNALING
gene0910	Scaffold1	BT1	COG3464	Transposase	Mobilome: prophages, transposons	X	CELLULAR PROCESSES AND SIGNALING
gene1058	Scaffold1	BT1	COG3464	Transposase	Mobilome: prophages, transposons	X	CELLULAR PROCESSES AND SIGNALING
gene1097	Scaffold1	BT1	COG3464	Transposase	Mobilome: prophages, transposons	X	CELLULAR PROCESSES AND SIGNALING
gene0198	Scaffold1	BT1	COG3464	Transposase	Mobilome: prophages, transposons	X	CELLULAR PROCESSES AND SIGNALING
gene1305	Scaffold1	BT1	COG3464	Transposase	Mobilome: prophages, transposons	X	CELLULAR PROCESSES AND SIGNALING
gene0369	Scaffold1	BT1	COG3464	Transposase	Mobilome: prophages, transposons	X	CELLULAR PROCESSES AND SIGNALING
gene0621	Scaffold1	BT1	COG3464	Transposase	Mobilome: prophages, transposons	X	CELLULAR PROCESSES AND SIGNALING
gene0881	Scaffold1	BT1	COG3464	Transposase	Mobilome: prophages, transposons	X	CELLULAR PROCESSES AND SIGNALING
gene1096	Scaffold1	BT1	COG3464	Transposase	Mobilome: prophages, transposons	X	CELLULAR PROCESSES AND SIGNALING
gene2000	Scaffold1	BT1	COG3464	Transposase	Mobilome: prophages, transposons	X	CELLULAR PROCESSES AND SIGNALING
gene2144	Scaffold1	BT1	COG3464	Transposase	Mobilome: prophages, transposons	X	CELLULAR PROCESSES AND SIGNALING
gene0019	Scaffold1	BT1	COG2826	Transposase and inactivated derivatives, IS30 family	Mobilome: prophages, transposons	X	CELLULAR PROCESSES AND SIGNALING
gene1419	Scaffold1	BT1	COG2826	Transposase and inactivated derivatives, IS30 family	Mobilome: prophages, transposons	X	CELLULAR PROCESSES AND SIGNALING
gene2146	Scaffold1	BT1	COG2826	Transposase and inactivated derivatives, IS30 family	Mobilome: prophages, transposons	X	CELLULAR PROCESSES AND SIGNALING
gene0064	Scaffold1	BT1	COG2826	Transposase and inactivated derivatives, IS30 family	Mobilome: prophages, transposons	X	CELLULAR PROCESSES AND SIGNALING
gene1605	Scaffold1	BT1	COG2826	Transposase and inactivated derivatives, IS30 family	Mobilome: prophages, transposons	X	CELLULAR PROCESSES AND SIGNALING
gene1662	Scaffold1	BT1	COG2826	Transposase and inactivated derivatives, IS30 family	Mobilome: prophages, transposons	X	CELLULAR PROCESSES AND SIGNALING
gene2155	Scaffold1	BT1	COG2826	Transposase and inactivated derivatives, IS30 family	Mobilome: prophages, transposons	X	CELLULAR PROCESSES AND SIGNALING
gene0359	Scaffold1	BT1	COG2826	Transposase and inactivated derivatives, IS30 family	Mobilome: prophages, transposons	X	CELLULAR PROCESSES AND SIGNALING
gene0728	Scaffold1	BT1	COG2826	Transposase and inactivated derivatives, IS30 family	Mobilome: prophages, transposons	X	CELLULAR PROCESSES AND SIGNALING
gene1469	Scaffold1	BT1	COG2826	Transposase and inactivated derivatives, IS30 family	Mobilome: prophages, transposons	X	CELLULAR PROCESSES AND SIGNALING
gene1813	Scaffold1	BT1	COG2826	Transposase and inactivated derivatives, IS30 family	Mobilome: prophages, transposons	X	CELLULAR PROCESSES AND SIGNALING
gene1824	Scaffold1	BT1	COG2826	Transposase and inactivated derivatives, IS30 family	Mobilome: prophages, transposons	X	CELLULAR PROCESSES AND SIGNALING
gene1921	Scaffold1	BT1	COG2826	Transposase and inactivated derivatives, IS30 family	Mobilome: prophages, transposons	X	CELLULAR PROCESSES AND SIGNALING
gene2242	Scaffold1	BT1	COG2826	Transposase and inactivated derivatives, IS30 family	Mobilome: prophages, transposons	X	CELLULAR PROCESSES AND SIGNALING
gene1080	Scaffold1	BT1	COG2826	Transposase and inactivated derivatives, IS30 family	Mobilome: prophages, transposons	X	CELLULAR PROCESSES AND SIGNALING
gene1301	Scaffold1	BT1	COG2826	Transposase and inactivated derivatives, IS30 family	Mobilome: prophages, transposons	X	CELLULAR PROCESSES AND SIGNALING
gene2247	Scaffold1	BT1	COG2826	Transposase and inactivated derivatives, IS30 family	Mobilome: prophages, transposons	X	CELLULAR PROCESSES AND SIGNALING
gene1643	Scaffold1	BT1	COG2826	Transposase and inactivated derivatives, IS30 family	Mobilome: prophages, transposons	X	CELLULAR PROCESSES AND SIGNALING
gene1663	Scaffold1	BT1	COG2826	Transposase and inactivated derivatives, IS30 family	Mobilome: prophages, transposons	X	CELLULAR PROCESSES AND SIGNALING
gene2154	Scaffold1	BT1	COG2826	Transposase and inactivated derivatives, IS30 family	Mobilome: prophages, transposons	X	CELLULAR PROCESSES AND SIGNALING
gene1693	Scaffold1	BT1	COG2826	Transposase and inactivated derivatives, IS30 family	Mobilome: prophages, transposons	X	CELLULAR PROCESSES AND SIGNALING
gene1695	Scaffold1	BT1	COG2826	Transposase and inactivated derivatives, IS30 family	Mobilome: prophages, transposons	X	CELLULAR PROCESSES AND SIGNALING
gene1976	Scaffold1	BT1	COG2826	Transposase and inactivated derivatives, IS30 family	Mobilome: prophages, transposons	X	CELLULAR PROCESSES AND SIGNALING
gene2243	Scaffold1	BT1	COG2826	Transposase and inactivated derivatives, IS30 family	Mobilome: prophages, transposons	X	CELLULAR PROCESSES AND SIGNALING
gene0020	Scaffold1	BT1	COG0499	S-adenosylhomocysteine hydrolase	Coenzyme transport and metabolism	H	METABOLISM
gene0021	Scaffold1	BT1	COG0402	Cytosine/adenosine deaminase or related metal-dependent hydrolase	Nucleotide transport and metabolism;General function prediction only	F;R	METABOLISM;POORLY CHARACTERIZED
gene0022	Scaffold1	BT1	COG3542	Predicted sugar epimerase, cupin superfamily	General function prediction only	R	POORLY CHARACTERIZED
gene0023	Scaffold1	BT1	COG0834	ABC-type amino acid transport/signal transduction system, periplasmic component/domain	Amino acid transport and metabolism;Signal transduction mechanisms	E;T	METABOLISM;CELLULAR PROCESSES AND SIGNALING
gene0100	Scaffold1	BT1	COG0834	ABC-type amino acid transport/signal transduction system, periplasmic component/domain	Amino acid transport and metabolism;Signal transduction mechanisms	E;T	METABOLISM;CELLULAR PROCESSES AND SIGNALING
gene0101	Scaffold1	BT1	COG0834	ABC-type amino acid transport/signal transduction system, periplasmic component/domain	Amino acid transport and metabolism;Signal transduction mechanisms	E;T	METABOLISM;CELLULAR PROCESSES AND SIGNALING
gene1351	Scaffold1	BT1	COG0834	ABC-type amino acid transport/signal transduction system, periplasmic component/domain	Amino acid transport and metabolism;Signal transduction mechanisms	E;T	METABOLISM;CELLULAR PROCESSES AND SIGNALING
gene1389	Scaffold1	BT1	COG0834	ABC-type amino acid transport/signal transduction system, periplasmic component/domain	Amino acid transport and metabolism;Signal transduction mechanisms	E;T	METABOLISM;CELLULAR PROCESSES AND SIGNALING
gene1401	Scaffold1	BT1	COG0834	ABC-type amino acid transport/signal transduction system, periplasmic component/domain	Amino acid transport and metabolism;Signal transduction mechanisms	E;T	METABOLISM;CELLULAR PROCESSES AND SIGNALING
gene1679	Scaffold1	BT1	COG0834	ABC-type amino acid transport/signal transduction system, periplasmic component/domain	Amino acid transport and metabolism;Signal transduction mechanisms	E;T	METABOLISM;CELLULAR PROCESSES AND SIGNALING
gene0024	Scaffold1	BT1	COG0765	ABC-type amino acid transport system, permease component	Amino acid transport and metabolism	E	METABOLISM
gene0099	Scaffold1	BT1	COG0765	ABC-type amino acid transport system, permease component	Amino acid transport and metabolism	E	METABOLISM
gene1352	Scaffold1	BT1	COG0765	ABC-type amino acid transport system, permease component	Amino acid transport and metabolism	E	METABOLISM
gene1353	Scaffold1	BT1	COG0765	ABC-type amino acid transport system, permease component	Amino acid transport and metabolism	E	METABOLISM
gene1386	Scaffold1	BT1	COG0765	ABC-type amino acid transport system, permease component	Amino acid transport and metabolism	E	METABOLISM
gene1387	Scaffold1	BT1	COG0765	ABC-type amino acid transport system, permease component	Amino acid transport and metabolism	E	METABOLISM
gene1402	Scaffold1	BT1	COG0765	ABC-type amino acid transport system, permease component	Amino acid transport and metabolism	E	METABOLISM
gene0025	Scaffold1	BT1	COG1126	ABC-type polar amino acid transport system, ATPase component	Amino acid transport and metabolism	E	METABOLISM
gene0098	Scaffold1	BT1	COG1126	ABC-type polar amino acid transport system, ATPase component	Amino acid transport and metabolism	E	METABOLISM
gene1350	Scaffold1	BT1	COG1126	ABC-type polar amino acid transport system, ATPase component	Amino acid transport and metabolism	E	METABOLISM
gene1388	Scaffold1	BT1	COG1126	ABC-type polar amino acid transport system, ATPase component	Amino acid transport and metabolism	E	METABOLISM
gene1400	Scaffold1	BT1	COG1126	ABC-type polar amino acid transport system, ATPase component	Amino acid transport and metabolism	E	METABOLISM
gene0026	Scaffold1	BT1	COG0034	Glutamine phosphoribosylpyrophosphate amidotransferase	Nucleotide transport and metabolism	F	METABOLISM
gene0027	Scaffold1	BT1	COG0150	Phosphoribosylaminoimidazole (AIR) synthetase	Nucleotide transport and metabolism	F	METABOLISM
gene0028	Scaffold1	BT1	COG0151	Phosphoribosylamine-glycine ligase	Nucleotide transport and metabolism	F	METABOLISM
gene0029	Scaffold1	BT1	COG1012	Acyl-CoA reductase or other NAD-dependent aldehyde dehydrogenase	Lipid transport and metabolism	I	METABOLISM
gene0316	Scaffold1	BT1	COG1012	Acyl-CoA reductase or other NAD-dependent aldehyde dehydrogenase	Lipid transport and metabolism	I	METABOLISM
gene0030	Scaffold1	BT1	COG1368	Phosphoglycerol transferase MdoB/OpgB, AlkP superfamily	Cell wall/membrane/envelope biogenesis	M	CELLULAR PROCESSES AND SIGNALING
gene0031	Scaffold1	BT1	COG0803	ABC-type Zn uptake system ZnuABC, Zn-binding component ZnuA	Inorganic ion transport and metabolism	P	METABOLISM
gene2120	Scaffold1	BT1	COG0803	ABC-type Zn uptake system ZnuABC, Zn-binding component ZnuA	Inorganic ion transport and metabolism	P	METABOLISM
gene0032	Scaffold1	BT1	COG3443	Periplasmic Zn/Cd-binding protein ZinT	Inorganic ion transport and metabolism	P	METABOLISM
gene0033	Scaffold1	BT1	COG0701	Uncharacterized membrane protein YraQ, UPF0718 family	Function unknown	S	POORLY CHARACTERIZED
gene0034	Scaffold1	BT1	COG3689	Uncharacterized membrane protein YcgQ, UPF0703/DUF1980 family	Function unknown	S	POORLY CHARACTERIZED
gene0035	Scaffold1	BT1	COG0735	Fe2+ or Zn2+ uptake regulation protein Fur/Zur	Inorganic ion transport and metabolism	P	METABOLISM
gene0038	Scaffold1	BT1	COG0735	Fe2+ or Zn2+ uptake regulation protein Fur/Zur	Inorganic ion transport and metabolism	P	METABOLISM
gene0036	Scaffold1	BT1	COG1309	DNA-binding protein, AcrR family, includes nucleoid occlusion protein SlmA	Transcription	K	INFORMATION STORAGE AND PROCESSING
gene0779	Scaffold1	BT1	COG1309	DNA-binding protein, AcrR family, includes nucleoid occlusion protein SlmA	Transcription	K	INFORMATION STORAGE AND PROCESSING
gene0824	Scaffold1	BT1	COG1309	DNA-binding protein, AcrR family, includes nucleoid occlusion protein SlmA	Transcription	K	INFORMATION STORAGE AND PROCESSING
gene0846	Scaffold1	BT1	COG1309	DNA-binding protein, AcrR family, includes nucleoid occlusion protein SlmA	Transcription	K	INFORMATION STORAGE AND PROCESSING
gene0863	Scaffold1	BT1	COG1309	DNA-binding protein, AcrR family, includes nucleoid occlusion protein SlmA	Transcription	K	INFORMATION STORAGE AND PROCESSING
gene0959	Scaffold1	BT1	COG1309	DNA-binding protein, AcrR family, includes nucleoid occlusion protein SlmA	Transcription	K	INFORMATION STORAGE AND PROCESSING
gene1247	Scaffold1	BT1	COG1309	DNA-binding protein, AcrR family, includes nucleoid occlusion protein SlmA	Transcription	K	INFORMATION STORAGE AND PROCESSING
gene2032	Scaffold1	BT1	COG1309	DNA-binding protein, AcrR family, includes nucleoid occlusion protein SlmA	Transcription	K	INFORMATION STORAGE AND PROCESSING
gene0037	Scaffold1	BT1	COG1579	Predicted nucleic acid-binding protein DR0291, contains C4-type Zn-ribbon domain	General function prediction only	R	POORLY CHARACTERIZED
gene0215	Scaffold1	BT1	COG4591	ABC-type transport system involved in lipoprotein release, permease component LolC	Cell wall/membrane/envelope biogenesis	M	CELLULAR PROCESSES AND SIGNALING
gene0216	Scaffold1	BT1	COG4591	ABC-type transport system involved in lipoprotein release, permease component LolC	Cell wall/membrane/envelope biogenesis	M	CELLULAR PROCESSES AND SIGNALING
gene0842	Scaffold1	BT1	COG4591	ABC-type transport system involved in lipoprotein release, permease component LolC	Cell wall/membrane/envelope biogenesis	M	CELLULAR PROCESSES AND SIGNALING
gene0843	Scaffold1	BT1	COG4591	ABC-type transport system involved in lipoprotein release, permease component LolC	Cell wall/membrane/envelope biogenesis	M	CELLULAR PROCESSES AND SIGNALING
gene1185	Scaffold1	BT1	COG4591	ABC-type transport system involved in lipoprotein release, permease component LolC	Cell wall/membrane/envelope biogenesis	M	CELLULAR PROCESSES AND SIGNALING
gene1752	Scaffold1	BT1	COG4591	ABC-type transport system involved in lipoprotein release, permease component LolC	Cell wall/membrane/envelope biogenesis	M	CELLULAR PROCESSES AND SIGNALING
gene1985	Scaffold1	BT1	COG4591	ABC-type transport system involved in lipoprotein release, permease component LolC	Cell wall/membrane/envelope biogenesis	M	CELLULAR PROCESSES AND SIGNALING
gene0039	Scaffold1	BT1	COG0026	Phosphoribosylaminoimidazole carboxylase (NCAIR synthetase)	Nucleotide transport and metabolism	F	METABOLISM
gene0040	Scaffold1	BT1	COG0041	Phosphoribosylcarboxyaminoimidazole (NCAIR) mutase	Nucleotide transport and metabolism	F	METABOLISM
gene0042	Scaffold1	BT1	COG1154	Deoxyxylulose-5-phosphate synthase	Coenzyme transport and metabolism;Lipid transport and metabolism	H;I	METABOLISM;METABOLISM
gene0043	Scaffold1	BT1	COG0577	ABC-type antimicrobial peptide transport system, permease component	Defense mechanisms	V	CELLULAR PROCESSES AND SIGNALING
gene0531	Scaffold1	BT1	COG0577	ABC-type antimicrobial peptide transport system, permease component	Defense mechanisms	V	CELLULAR PROCESSES AND SIGNALING
gene1099	Scaffold1	BT1	COG0577	ABC-type antimicrobial peptide transport system, permease component	Defense mechanisms	V	CELLULAR PROCESSES AND SIGNALING
gene1107	Scaffold1	BT1	COG0577	ABC-type antimicrobial peptide transport system, permease component	Defense mechanisms	V	CELLULAR PROCESSES AND SIGNALING
gene1562	Scaffold1	BT1	COG0577	ABC-type antimicrobial peptide transport system, permease component	Defense mechanisms	V	CELLULAR PROCESSES AND SIGNALING
gene2052	Scaffold1	BT1	COG0577	ABC-type antimicrobial peptide transport system, permease component	Defense mechanisms	V	CELLULAR PROCESSES AND SIGNALING
gene0044	Scaffold1	BT1	COG1361	S-layer protein MJ0795, predicted component of type IV pili-like system	General function prediction only	R	POORLY CHARACTERIZED
gene0045	Scaffold1	BT1	COG1136	ABC-type lipoprotein export system, ATPase component	Cell wall/membrane/envelope biogenesis	M	CELLULAR PROCESSES AND SIGNALING
gene0217	Scaffold1	BT1	COG1136	ABC-type lipoprotein export system, ATPase component	Cell wall/membrane/envelope biogenesis	M	CELLULAR PROCESSES AND SIGNALING
gene0414	Scaffold1	BT1	COG1136	ABC-type lipoprotein export system, ATPase component	Cell wall/membrane/envelope biogenesis	M	CELLULAR PROCESSES AND SIGNALING
gene0498	Scaffold1	BT1	COG1136	ABC-type lipoprotein export system, ATPase component	Cell wall/membrane/envelope biogenesis	M	CELLULAR PROCESSES AND SIGNALING
gene0532	Scaffold1	BT1	COG1136	ABC-type lipoprotein export system, ATPase component	Cell wall/membrane/envelope biogenesis	M	CELLULAR PROCESSES AND SIGNALING
gene0844	Scaffold1	BT1	COG1136	ABC-type lipoprotein export system, ATPase component	Cell wall/membrane/envelope biogenesis	M	CELLULAR PROCESSES AND SIGNALING
gene1056	Scaffold1	BT1	COG1136	ABC-type lipoprotein export system, ATPase component	Cell wall/membrane/envelope biogenesis	M	CELLULAR PROCESSES AND SIGNALING
gene1067	Scaffold1	BT1	COG1136	ABC-type lipoprotein export system, ATPase component	Cell wall/membrane/envelope biogenesis	M	CELLULAR PROCESSES AND SIGNALING
gene1100	Scaffold1	BT1	COG1136	ABC-type lipoprotein export system, ATPase component	Cell wall/membrane/envelope biogenesis	M	CELLULAR PROCESSES AND SIGNALING
gene1106	Scaffold1	BT1	COG1136	ABC-type lipoprotein export system, ATPase component	Cell wall/membrane/envelope biogenesis	M	CELLULAR PROCESSES AND SIGNALING
gene1126	Scaffold1	BT1	COG1136	ABC-type lipoprotein export system, ATPase component	Cell wall/membrane/envelope biogenesis	M	CELLULAR PROCESSES AND SIGNALING
gene1184	Scaffold1	BT1	COG1136	ABC-type lipoprotein export system, ATPase component	Cell wall/membrane/envelope biogenesis	M	CELLULAR PROCESSES AND SIGNALING
gene1466	Scaffold1	BT1	COG1136	ABC-type lipoprotein export system, ATPase component	Cell wall/membrane/envelope biogenesis	M	CELLULAR PROCESSES AND SIGNALING
gene1664	Scaffold1	BT1	COG1136	ABC-type lipoprotein export system, ATPase component	Cell wall/membrane/envelope biogenesis	M	CELLULAR PROCESSES AND SIGNALING
gene1751	Scaffold1	BT1	COG1136	ABC-type lipoprotein export system, ATPase component	Cell wall/membrane/envelope biogenesis	M	CELLULAR PROCESSES AND SIGNALING
gene1826	Scaffold1	BT1	COG1136	ABC-type lipoprotein export system, ATPase component	Cell wall/membrane/envelope biogenesis	M	CELLULAR PROCESSES AND SIGNALING
gene1853	Scaffold1	BT1	COG1136	ABC-type lipoprotein export system, ATPase component	Cell wall/membrane/envelope biogenesis	M	CELLULAR PROCESSES AND SIGNALING
gene2053	Scaffold1	BT1	COG1136	ABC-type lipoprotein export system, ATPase component	Cell wall/membrane/envelope biogenesis	M	CELLULAR PROCESSES AND SIGNALING
gene2116	Scaffold1	BT1	COG1136	ABC-type lipoprotein export system, ATPase component	Cell wall/membrane/envelope biogenesis	M	CELLULAR PROCESSES AND SIGNALING
gene0047	Scaffold1	BT1	COG2865	Predicted transcriptional regulator, contains HTH domain	Transcription	K	INFORMATION STORAGE AND PROCESSING
gene0191	Scaffold1	BT1	COG2865	Predicted transcriptional regulator, contains HTH domain	Transcription	K	INFORMATION STORAGE AND PROCESSING
gene0197	Scaffold1	BT1	COG2865	Predicted transcriptional regulator, contains HTH domain	Transcription	K	INFORMATION STORAGE AND PROCESSING
gene0477	Scaffold1	BT1	COG2865	Predicted transcriptional regulator, contains HTH domain	Transcription	K	INFORMATION STORAGE AND PROCESSING
gene0655	Scaffold1	BT1	COG2865	Predicted transcriptional regulator, contains HTH domain	Transcription	K	INFORMATION STORAGE AND PROCESSING
gene0804	Scaffold1	BT1	COG2865	Predicted transcriptional regulator, contains HTH domain	Transcription	K	INFORMATION STORAGE AND PROCESSING
gene0819	Scaffold1	BT1	COG2865	Predicted transcriptional regulator, contains HTH domain	Transcription	K	INFORMATION STORAGE AND PROCESSING
gene0820	Scaffold1	BT1	COG2865	Predicted transcriptional regulator, contains HTH domain	Transcription	K	INFORMATION STORAGE AND PROCESSING
gene1110	Scaffold1	BT1	COG2865	Predicted transcriptional regulator, contains HTH domain	Transcription	K	INFORMATION STORAGE AND PROCESSING
gene2007	Scaffold1	BT1	COG2865	Predicted transcriptional regulator, contains HTH domain	Transcription	K	INFORMATION STORAGE AND PROCESSING
gene2174	Scaffold1	BT1	COG2865	Predicted transcriptional regulator, contains HTH domain	Transcription	K	INFORMATION STORAGE AND PROCESSING
gene0048	Scaffold1	BT1	COG1737	DNA-binding transcriptional regulator, MurR/RpiR family, contains HTH and SIS domains	Transcription	K	INFORMATION STORAGE AND PROCESSING
gene0615	Scaffold1	BT1	COG1737	DNA-binding transcriptional regulator, MurR/RpiR family, contains HTH and SIS domains	Transcription	K	INFORMATION STORAGE AND PROCESSING
[truncated: 10,770 more rows]
