# Supplementary material for: The Genome of Bifidobacterium longum subsp. infantis YLGB-1496 Provides Insights into Its Carbohydrate Utilization and Genetic Stability
Source: Genes (Basel). 2024 Apr 8;15(4):466. doi: 10.3390/genes15040466 (PMC11154571; doi:10.3390/genes15040466)
Supplement: Supplementary file 1 [file genes-15-00466-s001.zip › Table S3.xlsx]

## Sheet: Sheet1
Table S3 Glycoside hydrolase specific genes of B. infantis YLGB-1496
Gene ID	GH Family	Gene Description
gene0136	GH13_18	sucrose phosphorylase
gene0144	GH13_30	glycoside hydrolase family 13 protein
gene0273	GH13	α-1,4-glucan:maltose-1-phosphate maltosyltran sferase
gene1500	GH13_20	The α-amylase, catalytic region
gene1595	GH13_11	glycogen debranching protein GlgX
gene1728	GH13_9	1,4-α-glucan branching protein GlgB
gene2218	GH13_11	Glycogen debranching enzyme
gene2270	GH13_4	α-amylase
gene2457	GH13_31	α-glucosidase
gene0552	GH20	family 20 glycosylhydrolase
gene0823	GH20	family 20 glycosylhydrolase
gene2363	GH20	β-hexosaminidase
gene1412	GH43_11	glycoside hydrolase family 43 protein
gene1595	GH13_11	glycogen debranching protein GlgX
gene2218	GH13_11	Glycogen debranching enzyme
gene0333	GH25	LysM peptidoglycan-binding domain-containing protein
gene1203	GH25	glycoside hydrolase
gene1803	GH25	glycoside hydrolase
gene0695	GH109	Gfo/Idh/MocA family oxidoreductase
gene2287	GH109	Gfo/Idh/MocA family oxidoreductase
gene2288	GH109	inositol 2-dehydrogenase
gene2463	GH36	α-galactosidase
gene1954	GH51	α-L-arabinofuranosidase
