# Supplementary material for: The Genome of Bifidobacterium longum subsp. infantis YLGB-1496 Provides Insights into Its Carbohydrate Utilization and Genetic Stability
Source: Genes (Basel). 2024 Apr 8;15(4):466. doi: 10.3390/genes15040466 (PMC11154571; doi:10.3390/genes15040466)
Supplement: Supplementary file 1 [file genes-15-00466-s001.zip › Table S4.xlsx]

## Sheet: Sheet1
				Presence in B. longum subsp. infantis genomes
	Leloir pathway genes	Gene name	Enzyme	YLGB-1496	ATCC15697	BT1	JRPT	BB02	PI007	NLS	JCM7009
	β-galactosidase	lacZ	EC:3.2.1.23	+	+	+	+	+	+	+	+
	galactokinase	galK	EC 2.7.7.6	+	+	+	+	+	+	+	+
	UDP-glucose 4-epimerase	galE	EC 5.1.3.2	+	+	+	+	+	+	+	+
	galactose-1-phosphate uridylyltransferase	galT	EC 2.7.7.10	+	+	+	+	+	+	+	+
	phosphoglucomutase	pgm	EC 5.4.2.2	+	+	+	+	+	+	+	+
	Main Fermentative pathway genes
	glucokinase	glk	EC 2.7.1.2	+	+	+	+	+	+	+	+
	glucose-6-phosphate isomerase	pgi	EC 5.3.1.9	+	+	+	+	+	+	+	+
	fructose-6-phosphate phosphoketolase	xfp	EC 2.6.1.16	+	+	+	+	+	+	+	+
	transaldolase	talA	EC 2.2.1.2	+	+	+	+	+	+	+	+
	transketolase	tktA	EC 2.2.1.1	+	+	+	+	+	+	+	+
	ribose 5-phosphate isomerase	rpiA	EC 5.3.1.6	+	+	+	+	+	+	+	+
	Ribulose-phosphate 3-epimerase	rpe	EC 5.1.3.1	+	+	+	+	+	+	+	+
	glyceraldehyde-3-phosphate dehydrogenase	gapA	EC 1.2.1.12	+	+	+	+	+	+	+	+
	phosphoglycerate kinase	pgk	EC 2.7.2.3	+	+	+	+	+	+	+	+
	phosphoglycerate mutase	gpmA	EC 5.4.2.11	+	+	+	+	+	+	+	+
	enolase	eno	EC 4.2.1.11	+	+	+	+	+	+	+	+
	pyruvate kinase	pyk	EC 2.7.1.40	+	+	+	+	+	+	+	+
	lactate dehydrogenase	ldh	EC 1.1.1.27	+	+	+	+	+	+	+	+
	Fucose genes
	alpha-sialidase	NA	EC:3.2.1.18	+	+	+	+	+	+	+	+
	Alpha-L-fucosidase	fucA	EC 3.2.1.51	+	+	+	+	+	+	+	+
	Fucose permease	fucP	NA	+	+	+	+	+	+	+	+
	L-fuconate dehydratase	fucD	EC 4.2.1.68	+	+	+	+	+	+	+	+
	L-fucose mutarotase	fucU	EC 5.1.3.29	+	+	+	+	+	+	+	+
	lactaldehyde reductase	fucO	EC 1.1.1.77	+	+	+	+	+	+	+	+
	triose-phosphate isomerase	tpiA	EC 5.3.1.1	+	+	+	+	+	+	+	+
	Acetate gene
	acetate kinase	ackA	EC 2.7.2.1	+	+	+	+	+	+	+	+
	Formate gene
	pyruvate formate-lyase	pflA	EC 1.97.1.4	+	+	+	+	+	+	+	+
