# Supplementary material for: The Genome of Bifidobacterium longum subsp. infantis YLGB-1496 Provides Insights into Its Carbohydrate Utilization and Genetic Stability
Source: Genes (Basel). 2024 Apr 8;15(4):466. doi: 10.3390/genes15040466 (PMC11154571; doi:10.3390/genes15040466)
Supplement: Supplementary file 1 [file genes-15-00466-s001.zip › Table S5.xlsx]

## Sheet: Sheet2
Table S5 Genes predicted to be involved in adhesion in B. infantis GB1496
Gene ID	Gene Name	Start	End	Length (bp)	Gene Function Description
gene0066	-	77891	79129	1239	Class E sortase
gene0110	srtA	126202	127179	978	class C sortase
gene0111	-	127460	129148	1689	SpaH/EbpB family LPXTG-anchored major pilin
gene0159	cpaF	186340	187407	1068	Type II/IV Flp pilus assembly complex ATPase component TadA
gene0160	tadB	187407	188063	657	tight adherence protein B
gene0161	-	188060	188662	603	Type II Flp pilus assembly protein TadC
gene0163	-	189698	190048	351	Flp pilus-assembly TadE/G-like family protein
gene0168	srtA	196674	195541	1134	class C sortase
gene0568	-	601817	602923	1107	outer membrane-specific lipoprotein transporter s ubunit LolE
gene1631	srtA	1771060	1772007	948	sortase
gene2264	-	2428795	2427974	822	SpaH/EbpB family LPXTG-anchored major pilin
gene2265	-	2429545	2428835	711	SpaH/EbpB family LPXTG-anchored major pilin
